# Supplementary material for: N-(2-Chloro-2-nitro-1-phenyl­prop­yl)-4-methyl­benzene­sulfonamide
Source: Acta Crystallogr Sect E Struct Rep Online. 2008 Jan 4;64(Pt 2):o357. doi: 10.1107/S1600536807067712 (PMC2960443; doi:10.1107/S1600536807067712)
Supplement: Supplementary file 1 [file e-64-0o357-sup1.cif]

##############################################################################
###                                                                        ###
###        Electronic paper (Acta Crystallographica Section E)             ###
###                                                                        ###
##############################################################################
#                                                                            #
# This CIF contains the data in a paper accepted for publication in Acta     #
# Crystallographica Section E. It conforms to the requirements of Notes      #
# for Authors for Section E, and has been peer reviewed under the auspices   #
# of the IUCr Commission on Journals.                                        #
#                                                                            #
# Full details of the Crystallographic Information File format               #
# are given in the paper "The Crystallographic Information File (CIF):       #
# a New Standard Archive File for Crystallography" by S. R. Hall, F. H.      #
# Allen and I. D. Brown [Acta Cryst. (1991), A47, 655-685].                  #
#                                                                            #
# The current version of the core CIF dictionary is obtainable from          #
# ftp://ftp.iucr.org/pub/cif_core.dic. The current version number is 2.1.    #
#                                                                            #
# Software is freely available for graphical display of the structure(s) in  #
# this CIF.  For information consult the CIF home page http://www.iucr.org/  #
# cif/home.html                                                              #
#                                                                            #
##############################################################################
                                             
data_I
_audit_creation_method     SHELXL97
_chemical_name_systematic
;
<i>N</i>-(2-Chloro-2-nitro-1-phenylpropyl)-4-methylbenzenesulfonamide
;
_chemical_name_common     ?
_chemical_formula_moiety     'C16 H17 Cl N2 O4 S'
_chemical_formula_sum     'C16 H17 Cl N2 O4 S'
_chemical_formula_iupac     'C16 H17 Cl N2 O4 S'
_chemical_formula_weight     368.83
_chemical_melting_point     423.2
_symmetry_cell_setting     orthorhombic
_symmetry_space_group_name_H-M     'P b c a'
_symmetry_space_group_name_Hall     '-P 2ac 2ab'
loop_
    _symmetry_equiv_pos_as_xyz
    'x, y, z'
    '-x+1/2, -y, z+1/2'
    '-x, y+1/2, -z+1/2'
    'x+1/2, -y+1/2, -z'
    '-x, -y, -z'
    'x-1/2, y, -z-1/2'
    'x, -y-1/2, z-1/2'
    '-x-1/2, y-1/2, z'
_cell_length_a     7.8254(8)
_cell_length_b     19.610(2)
_cell_length_c     22.533(3)
_cell_angle_alpha     90.00
_cell_angle_beta     90.00
_cell_angle_gamma     90.00
_cell_volume     3457.8(7)
_cell_formula_units_Z     8
_cell_measurement_reflns_used     7468
_cell_measurement_theta_min     2.26
_cell_measurement_theta_max     27.93
_cell_measurement_temperature     291(2)
_exptl_crystal_description     block
_exptl_crystal_colour     colourless
_exptl_crystal_size_max     0.30
_exptl_crystal_size_mid     0.26
_exptl_crystal_size_min     0.24
_exptl_crystal_density_diffrn     1.417
_exptl_crystal_density_meas     ?
_exptl_crystal_density_method     'not measured'
_exptl_crystal_F_000     1536
_exptl_absorpt_coefficient_mu     0.364
_exptl_absorpt_correction_type     'multi-scan'
_exptl_absorpt_process_details     '(SADABS; Bruker, 2000)'
_exptl_absorpt_correction_T_min     0.901
_exptl_absorpt_correction_T_max     0.921
_exptl_special_details
;
;
_diffrn_ambient_temperature     291(2)
_diffrn_radiation_type     'MoK\a'
_diffrn_radiation_wavelength     0.71073
_diffrn_radiation_source     'sealed tube'
_diffrn_radiation_monochromator     'graphite'
_diffrn_measurement_device_type     'Bruker SMART APEX CCD area-detector'
_diffrn_measurement_method     '\f and \w'
_diffrn_detector_area_resol_mean     ?
_diffrn_reflns_number     17527
_diffrn_reflns_av_R_equivalents     0.0702
_diffrn_reflns_av_sigmaI/netI     0.0651
_diffrn_reflns_theta_min     2.08
_diffrn_reflns_theta_max     26.00
_diffrn_reflns_theta_full     26.00
_diffrn_measured_fraction_theta_max     1.000
_diffrn_measured_fraction_theta_full     1.000
_diffrn_reflns_limit_h_min     -9
_diffrn_reflns_limit_h_max     8
_diffrn_reflns_limit_k_min     -24
_diffrn_reflns_limit_k_max     24
_diffrn_reflns_limit_l_min     -16
_diffrn_reflns_limit_l_max     27
_diffrn_standards_number     ?
_diffrn_standards_interval_count     ?
_diffrn_standards_interval_time     ?
_diffrn_standards_decay_%     ?
_refine_special_details
;
 Refinement of F^2^ against ALL reflections.  The weighted R-factor wR and
 goodness of fit S are based on F^2^, conventional R-factors R are based
 on F, with F set to zero for negative F^2^. The threshold expression of
 F^2^ > 2sigma(F^2^) is used only for calculating R-factors(gt) etc. and is
 not relevant to the choice of reflections for refinement.  R-factors based
 on F^2^ are statistically about twice as large as those based on F, and R-
 factors based on ALL data will be even larger.
;
_reflns_number_total     3396
_reflns_number_gt     2467
_reflns_threshold_expression     I>2\s(I)
_refine_ls_structure_factor_coef     Fsqd
_refine_ls_matrix_type     full
_refine_ls_R_factor_all     0.0782
_refine_ls_R_factor_gt     0.0563
_refine_ls_wR_factor_gt     0.1203
_refine_ls_wR_factor_ref     0.1251
_refine_ls_goodness_of_fit_ref     1.012
_refine_ls_restrained_S_all     1.012
_refine_ls_number_reflns     3396
_refine_ls_number_parameters     222
_refine_ls_number_restraints     0
_refine_ls_hydrogen_treatment     mixed
_refine_ls_weighting_scheme     calc
_refine_ls_weighting_details
             'calc w=1/[\s^2^(Fo^2^)+(0.06P)^2^+0.58P] where P=(Fo^2^+2Fc^2^)/3'
_atom_sites_solution_hydrogens     geom
_atom_sites_solution_primary     direct
_atom_sites_solution_secondary     difmap
_refine_ls_shift/su_max     0.000
_refine_ls_shift/su_mean     0.000
_refine_diff_density_max     0.276
_refine_diff_density_min     -0.262
_refine_ls_extinction_method     none
_refine_ls_extinction_coef     ?
loop_
    _atom_type_symbol
    _atom_type_description
    _atom_type_scat_dispersion_real
    _atom_type_scat_dispersion_imag
    _atom_type_scat_source
    'C' 'C' 0.0033 0.0016
                         'International Tables Vol C Tables 4.2.6.8 and 6.1.1.4'
    'H' 'H' 0.0000 0.0000
                         'International Tables Vol C Tables 4.2.6.8 and 6.1.1.4'
    'N' 'N' 0.0061 0.0033
                         'International Tables Vol C Tables 4.2.6.8 and 6.1.1.4'
    'O' 'O' 0.0106 0.0060
                         'International Tables Vol C Tables 4.2.6.8 and 6.1.1.4'
    'S' 'S' 0.1246 0.1234
                         'International Tables Vol C Tables 4.2.6.8 and 6.1.1.4'
    'Cl' 'Cl' 0.1484 0.1585
                         'International Tables Vol C Tables 4.2.6.8 and 6.1.1.4'
_computing_data_collection     'SMART (Bruker, 2000)'
_computing_cell_refinement     'SMART (Bruker, 2000)'
_computing_data_reduction     'SAINT (Bruker, 2000)'
_computing_structure_solution     'SHELXTL (Bruker, 2000)'
_computing_structure_refinement     'SHELXTL (Bruker, 2000)'
_computing_molecular_graphics     'SHELXTL (Bruker, 2000)'
_computing_publication_material
                                'SHELXTL (Bruker, 2000) and PLATON (Spek, 2003)'
loop_
    _atom_site_type_symbol
    _atom_site_label
    _atom_site_fract_x
    _atom_site_fract_y
    _atom_site_fract_z
    _atom_site_U_iso_or_equiv
    _atom_site_adp_type
    _atom_site_calc_flag
    _atom_site_refinement_flags
    _atom_site_occupancy
    _atom_site_disorder_assembly
    _atom_site_disorder_group
    C C1 0.7916(4) 0.10320(17) 0.61740(13) 0.0374(7) Uani d . 1 . .
    H H1A 0.7709 0.1030 0.6594 0.056 Uiso calc R 1 . .
    H H1B 0.8606 0.1420 0.6072 0.056 Uiso calc R 1 . .
    H H1C 0.8503 0.0621 0.6064 0.056 Uiso calc R 1 . .
    C C2 0.6185(4) 0.10723(16) 0.58376(13) 0.0333(7) Uani d . 1 . .
    C C3 0.5059(4) 0.16923(14) 0.59888(13) 0.0292(6) Uani d . 1 . .
    H H3 0.3995 0.1645 0.5763 0.035 Uiso calc R 1 . .
    C C4 0.5853(3) 0.23727(15) 0.58138(13) 0.0293(6) Uani d . 1 . .
    C C5 0.5405(4) 0.26704(17) 0.52790(13) 0.0362(7) Uani d . 1 . .
    H H5 0.4651 0.2445 0.5028 0.043 Uiso calc R 1 . .
    C C6 0.6055(4) 0.32954(17) 0.51103(14) 0.0415(8) Uani d . 1 . .
    H H6 0.5765 0.3484 0.4745 0.050 Uiso calc R 1 . .
    C C7 0.7156(4) 0.36407(18) 0.54968(15) 0.0437(8) Uani d . 1 . .
    H H7 0.7570 0.4070 0.5396 0.052 Uiso calc R 1 . .
    C C8 0.7623(4) 0.33466(18) 0.60226(15) 0.0444(8) Uani d . 1 . .
    H H8 0.8381 0.3572 0.6273 0.053 Uiso calc R 1 . .
    C C9 0.6972(4) 0.27113(17) 0.61859(14) 0.0414(8) Uani d . 1 . .
    H H9 0.7290 0.2516 0.6545 0.050 Uiso calc R 1 . .
    C C10 0.3185(3) 0.28495(15) 0.69070(12) 0.0314(6) Uani d . 1 . .
    C C11 0.2653(4) 0.32776(18) 0.64579(14) 0.0402(7) Uani d . 1 . .
    H H11 0.2085 0.3099 0.6131 0.048 Uiso calc R 1 . .
    C C12 0.2959(5) 0.39679(18) 0.64904(15) 0.0465(8) Uani d . 1 . .
    H H12 0.2601 0.4252 0.6184 0.056 Uiso calc R 1 . .
    C C13 0.3804(4) 0.42454(18) 0.69822(14) 0.0419(8) Uani d . 1 . .
    C C14 0.4350(4) 0.38054(17) 0.74268(15) 0.0423(8) Uani d . 1 . .
    H H14 0.4939 0.3980 0.7751 0.051 Uiso calc R 1 . .
    C C15 0.4037(4) 0.31171(16) 0.73966(13) 0.0349(7) Uani d . 1 . .
    H H15 0.4392 0.2831 0.7702 0.042 Uiso calc R 1 . .
    C C16 0.4064(4) 0.49975(18) 0.70326(17) 0.0491(9) Uani d . 1 . .
    H H16A 0.3241 0.5184 0.7304 0.074 Uiso calc R 1 . .
    H H16B 0.3922 0.5204 0.6650 0.074 Uiso calc R 1 . .
    H H16C 0.5196 0.5087 0.7177 0.074 Uiso calc R 1 . .
    Cl Cl1 0.65350(9) 0.10276(4) 0.50665(3) 0.03580(19) Uani d . 1 . .
    N N1 0.5083(4) 0.04372(13) 0.59707(12) 0.0407(6) Uani d . 1 . .
    N N2 0.4620(3) 0.16217(13) 0.66251(11) 0.0334(6) Uani d . 1 . .
    H H2A 0.547(4) 0.1794(17) 0.6841(15) 0.040 Uiso d . 1 . .
    O O1 0.1557(3) 0.18367(12) 0.64347(10) 0.0439(6) Uani d . 1 . .
    O O2 0.2635(3) 0.17162(12) 0.74582(9) 0.0432(6) Uani d . 1 . .
    O O3 0.3667(3) 0.04155(12) 0.57591(12) 0.0547(7) Uani d . 1 . .
    O O4 0.5674(3) -0.00057(13) 0.62846(12) 0.0595(7) Uani d . 1 . .
    S S1 0.28433(9) 0.19677(4) 0.68662(3) 0.03081(19) Uani d . 1 . .
loop_
    _atom_site_aniso_label
    _atom_site_aniso_U_11
    _atom_site_aniso_U_22
    _atom_site_aniso_U_33
    _atom_site_aniso_U_12
    _atom_site_aniso_U_13
    _atom_site_aniso_U_23
    C1 0.0406(16) 0.0483(18) 0.0233(14) 0.0236(14) -0.0020(12) -0.0033(14)
    C2 0.0365(16) 0.0373(16) 0.0261(14) 0.0020(13) 0.0056(12) -0.0015(13)
    C3 0.0296(15) 0.0309(14) 0.0270(14) -0.0002(12) 0.0055(11) -0.0002(12)
    C4 0.0267(14) 0.0322(15) 0.0290(15) -0.0027(11) 0.0033(12) -0.0024(12)
    C5 0.0344(15) 0.0448(17) 0.0295(15) -0.0005(14) -0.0042(12) 0.0001(13)
    C6 0.056(2) 0.0446(19) 0.0242(16) 0.0022(15) 0.0026(14) 0.0134(14)
    C7 0.0534(19) 0.0383(18) 0.0393(19) -0.0083(15) 0.0079(15) 0.0100(15)
    C8 0.0513(19) 0.0471(19) 0.0349(18) -0.0214(16) 0.0037(15) 0.0031(15)
    C9 0.0496(18) 0.0467(19) 0.0279(15) -0.0154(15) -0.0060(14) 0.0084(14)
    C10 0.0265(14) 0.0402(17) 0.0275(15) 0.0008(12) 0.0057(11) 0.0011(12)
    C11 0.0452(17) 0.0461(19) 0.0293(16) 0.0124(14) -0.0042(14) 0.0062(14)
    C12 0.059(2) 0.0433(19) 0.0368(18) 0.0120(16) -0.0016(16) 0.0137(16)
    C13 0.0474(19) 0.0432(18) 0.0350(17) -0.0008(14) 0.0099(14) 0.0068(15)
    C14 0.0435(18) 0.0471(19) 0.0363(17) -0.0077(14) -0.0042(14) -0.0025(15)
    C15 0.0373(15) 0.0392(16) 0.0281(15) -0.0009(13) -0.0026(12) 0.0021(13)
    C16 0.0394(17) 0.050(2) 0.058(2) -0.0181(15) 0.0056(17) 0.0087(18)
    Cl1 0.0403(4) 0.0396(4) 0.0275(4) 0.0017(3) 0.0128(3) -0.0108(3)
    N1 0.0507(17) 0.0366(15) 0.0347(15) -0.0014(13) 0.0048(13) -0.0007(12)
    N2 0.0326(13) 0.0325(14) 0.0351(15) 0.0000(10) 0.0028(11) -0.0005(11)
    O1 0.0323(10) 0.0607(15) 0.0387(12) -0.0070(10) -0.0006(10) -0.0059(11)
    O2 0.0565(14) 0.0451(13) 0.0281(11) -0.0041(10) 0.0182(11) 0.0042(10)
    O3 0.0564(15) 0.0482(14) 0.0597(17) -0.0259(12) 0.0007(13) -0.0081(12)
    O4 0.0644(16) 0.0474(15) 0.0667(18) 0.0107(12) 0.0152(14) 0.0303(14)
    S1 0.0299(3) 0.0364(4) 0.0261(4) -0.0028(3) 0.0059(3) 0.0004(3)
_geom_special_details
;
 All esds (except the esd in the dihedral angle between two l.s. planes)
 are estimated using the full covariance matrix.  The cell esds are taken
 into account individually in the estimation of esds in distances, angles
 and torsion angles; correlations between esds in cell parameters are only
 used when they are defined by crystal symmetry.  An approximate (isotropic)
 treatment of cell esds is used for estimating esds involving l.s. planes.
;
loop_
    _geom_bond_atom_site_label_1
    _geom_bond_atom_site_label_2
    _geom_bond_site_symmetry_2
    _geom_bond_distance
    _geom_bond_publ_flag
    C1 C2 . 1.555(4) ?
    C1 H1A . 0.9600 ?
    C1 H1B . 0.9600 ?
    C1 H1C . 0.9600 ?
    C2 C3 . 1.539(4) ?
    C2 N1 . 1.544(4) no
    C2 Cl1 . 1.761(3) no
    C3 N2 . 1.481(4) no
    C3 C4 . 1.524(4) ?
    C3 H3 . 0.9800 ?
    C4 C9 . 1.382(4) ?
    C4 C5 . 1.384(4) ?
    C5 C6 . 1.380(4) ?
    C5 H5 . 0.9300 ?
    C6 C7 . 1.400(5) ?
    C6 H6 . 0.9300 ?
    C7 C8 . 1.367(5) ?
    C7 H7 . 0.9300 ?
    C8 C9 . 1.395(4) ?
    C8 H8 . 0.9300 ?
    C9 H9 . 0.9300 ?
    C10 C11 . 1.379(4) ?
    C10 C15 . 1.392(4) ?
    C10 S1 . 1.752(3) ?
    C11 C12 . 1.377(5) ?
    C11 H11 . 0.9300 ?
    C12 C13 . 1.400(5) ?
    C12 H12 . 0.9300 ?
    C13 C14 . 1.390(5) ?
    C13 C16 . 1.493(5) ?
    C14 C15 . 1.373(4) ?
    C14 H14 . 0.9300 ?
    C15 H15 . 0.9300 ?
    C16 H16A . 0.9600 ?
    C16 H16B . 0.9600 ?
    C16 H16C . 0.9600 ?
    N1 O3 . 1.207(3) ?
    N1 O4 . 1.212(3) ?
    N2 S1 . 1.639(3) no
    N2 H2A . 0.89(3) ?
    O1 S1 . 1.423(2) ?
    O2 S1 . 1.432(2) ?
loop_
    _geom_angle_atom_site_label_1
    _geom_angle_atom_site_label_2
    _geom_angle_atom_site_label_3
    _geom_angle_site_symmetry_1
    _geom_angle_site_symmetry_3
    _geom_angle
    _geom_angle_publ_flag
    C2 C1 H1A . . 109.5 ?
    C2 C1 H1B . . 109.5 ?
    H1A C1 H1B . . 109.5 ?
    C2 C1 H1C . . 109.5 ?
    H1A C1 H1C . . 109.5 ?
    H1B C1 H1C . . 109.5 ?
    C3 C2 N1 . . 105.9(2) ?
    C3 C2 C1 . . 115.5(2) ?
    N1 C2 C1 . . 110.5(2) ?
    C3 C2 Cl1 . . 110.3(2) ?
    N1 C2 Cl1 . . 103.78(19) ?
    C1 C2 Cl1 . . 110.1(2) ?
    N2 C3 C4 . . 115.3(2) ?
    N2 C3 C2 . . 105.9(2) no
    C4 C3 C2 . . 113.6(2) ?
    N2 C3 H3 . . 107.2 ?
    C4 C3 H3 . . 107.2 ?
    C2 C3 H3 . . 107.2 ?
    C9 C4 C5 . . 119.1(3) ?
    C9 C4 C3 . . 121.5(3) ?
    C5 C4 C3 . . 119.4(3) ?
    C6 C5 C4 . . 121.4(3) ?
    C6 C5 H5 . . 119.3 ?
    C4 C5 H5 . . 119.3 ?
    C5 C6 C7 . . 119.0(3) ?
    C5 C6 H6 . . 120.5 ?
    C7 C6 H6 . . 120.5 ?
    C8 C7 C6 . . 120.0(3) ?
    C8 C7 H7 . . 120.0 ?
    C6 C7 H7 . . 120.0 ?
    C7 C8 C9 . . 120.5(3) ?
    C7 C8 H8 . . 119.8 ?
    C9 C8 H8 . . 119.8 ?
    C4 C9 C8 . . 120.0(3) ?
    C4 C9 H9 . . 120.0 ?
    C8 C9 H9 . . 120.0 ?
    C11 C10 C15 . . 119.8(3) ?
    C11 C10 S1 . . 121.1(2) ?
    C15 C10 S1 . . 119.1(2) ?
    C12 C11 C10 . . 120.5(3) ?
    C12 C11 H11 . . 119.8 ?
    C10 C11 H11 . . 119.8 ?
    C11 C12 C13 . . 120.4(3) ?
    C11 C12 H12 . . 119.8 ?
    C13 C12 H12 . . 119.8 ?
    C14 C13 C12 . . 118.3(3) ?
    C14 C13 C16 . . 121.1(3) ?
    C12 C13 C16 . . 120.6(3) ?
    C15 C14 C13 . . 121.3(3) ?
    C15 C14 H14 . . 119.3 ?
    C13 C14 H14 . . 119.3 ?
    C14 C15 C10 . . 119.7(3) ?
    C14 C15 H15 . . 120.2 ?
    C10 C15 H15 . . 120.2 ?
    C13 C16 H16A . . 109.5 ?
    C13 C16 H16B . . 109.5 ?
    H16A C16 H16B . . 109.5 ?
    C13 C16 H16C . . 109.5 ?
    H16A C16 H16C . . 109.5 ?
    H16B C16 H16C . . 109.5 ?
    O3 N1 O4 . . 123.8(3) no
    O3 N1 C2 . . 117.7(3) ?
    O4 N1 C2 . . 118.6(3) ?
    C3 N2 S1 . . 118.6(2) ?
    C3 N2 H2A . . 109(2) ?
    S1 N2 H2A . . 107(2) ?
    O1 S1 O2 . . 119.59(14) no
    O1 S1 N2 . . 107.37(14) ?
    O2 S1 N2 . . 105.25(14) ?
    O1 S1 C10 . . 108.79(14) ?
    O2 S1 C10 . . 107.97(14) no
    N2 S1 C10 . . 107.24(13) ?
loop_
    _geom_torsion_atom_site_label_1
    _geom_torsion_atom_site_label_2
    _geom_torsion_atom_site_label_3
    _geom_torsion_atom_site_label_4
    _geom_torsion_site_symmetry_1
    _geom_torsion_site_symmetry_2
    _geom_torsion_site_symmetry_3
    _geom_torsion_site_symmetry_4
    _geom_torsion
    _geom_torsion_publ_flag
    N1 C2 C3 N2 . . . . 59.6(3) ?
    C1 C2 C3 N2 . . . . -63.2(3) ?
    Cl1 C2 C3 N2 . . . . 171.28(19) ?
    N1 C2 C3 C4 . . . . -172.9(2) ?
    C1 C2 C3 C4 . . . . 64.4(3) ?
    Cl1 C2 C3 C4 . . . . -61.2(3) ?
    N2 C3 C4 C9 . . . . 36.7(4) ?
    C2 C3 C4 C9 . . . . -85.7(3) ?
    N2 C3 C4 C5 . . . . -141.2(3) ?
    C2 C3 C4 C5 . . . . 96.3(3) ?
    C9 C4 C5 C6 . . . . 0.2(5) ?
    C3 C4 C5 C6 . . . . 178.1(3) ?
    C4 C5 C6 C7 . . . . -1.6(5) ?
    C5 C6 C7 C8 . . . . 2.4(5) ?
    C6 C7 C8 C9 . . . . -1.8(5) ?
    C5 C4 C9 C8 . . . . 0.5(5) ?
    C3 C4 C9 C8 . . . . -177.4(3) ?
    C7 C8 C9 C4 . . . . 0.4(5) ?
    C15 C10 C11 C12 . . . . 0.0(5) ?
    S1 C10 C11 C12 . . . . -178.8(3) ?
    C10 C11 C12 C13 . . . . -0.4(5) ?
    C11 C12 C13 C14 . . . . 1.2(5) ?
    C11 C12 C13 C16 . . . . -177.1(3) ?
    C12 C13 C14 C15 . . . . -1.7(5) ?
    C16 C13 C14 C15 . . . . 176.7(3) ?
    C13 C14 C15 C10 . . . . 1.2(5) ?
    C11 C10 C15 C14 . . . . -0.4(4) ?
    S1 C10 C15 C14 . . . . 178.4(2) ?
    C3 C2 N1 O3 . . . . 50.9(3) ?
    C1 C2 N1 O3 . . . . 176.7(3) ?
    Cl1 C2 N1 O3 . . . . -65.3(3) ?
    C3 C2 N1 O4 . . . . -128.4(3) ?
    C1 C2 N1 O4 . . . . -2.5(4) ?
    Cl1 C2 N1 O4 . . . . 115.5(3) ?
    C4 C3 N2 S1 . . . . 80.2(3) ?
    C2 C3 N2 S1 . . . . -153.3(2) ?
    C3 N2 S1 O1 . . . . 41.9(3) ?
    C3 N2 S1 O2 . . . . 170.3(2) ?
    C3 N2 S1 C10 . . . . -74.9(2) ?
    C11 C10 S1 O1 . . . . -18.0(3) ?
    C15 C10 S1 O1 . . . . 163.2(2) ?
    C11 C10 S1 O2 . . . . -149.2(2) ?
    C15 C10 S1 O2 . . . . 32.0(3) ?
    C11 C10 S1 N2 . . . . 97.8(3) ?
    C15 C10 S1 N2 . . . . -80.9(2) ?
loop_
    _geom_hbond_atom_site_label_D
    _geom_hbond_atom_site_label_H
    _geom_hbond_atom_site_label_A
    _geom_hbond_site_symmetry_A
    _geom_hbond_distance_DH
    _geom_hbond_distance_HA
    _geom_hbond_distance_DA
    _geom_hbond_angle_DHA
    _geom_hbond_publ_flag
    C3 H3 O1 . 0.98 2.46 2.933(4) 109 yes
    C3 H3 O3 . 0.98 2.42 2.779(4) 101 yes
    C1 H1A O2 6_657 0.96 2.52 3.369(4) 147 yes
    C1 H1B O1 1_655 0.96 2.58 3.310(4) 133 yes
    N2 H2A O2 6_657 0.89(2) 2.32(3) 3.141(3) 153 yes
data_global
_journal_date_recd_electronic     2007-11-29
_journal_date_accepted     2007-12-19
_journal_name_full     'Acta Crystallographica, Section E'
_journal_year     2008
_journal_volume     64
_journal_issue      2
_journal_page_first     o357
_journal_page_last     o357
_journal_paper_category     QO
_journal_coeditor_code     AT2518
_publ_contact_author_name     'Professor Yi Pan'
_publ_contact_author_address
;
School of Chemistry & Chemical Engineering
State Key Laboratory of Coordination Chemistry
Nanjing University
Nanjing 210093
People's Republic of China
;
_publ_contact_author_email     jchyzhi2003@126.com
_publ_contact_author_fax     '+86-25-83317761'
_publ_contact_author_phone     '+86-25-83597179'
_publ_section_title
;
<i>N</i>-(2-Chloro-2-nitro-1-phenylpropyl)-4-methylbenzenesulfonamide
;
loop_
    _publ_author_name
    _publ_author_address
    'Zhi, Sanjun'
;
School of Chemistry & Chemical Engineering
State Key Laboratory of Coordination Chemistry
Nanjing University
Nanjing 210093
People's Republic of China
;
    'Li, Tengfei'
;
School of Chemistry & Chemical Engineering
State Key Laboratory of Coordination Chemistry
Nanjing University
Nanjing 210093
People's Republic of China
;
    'An, Guanghui'
;
School of Chemistry & Chemical Engineering
State Key Laboratory of Coordination Chemistry
Nanjing University
Nanjing 210093
People's Republic of China
;
    'Pan, Yi'
;
School of Chemistry & Chemical Engineering
State Key Laboratory of Coordination Chemistry
Nanjing University
Nanjing 210093
People's Republic of China
;
