# Supplementary material for: N-(2-Chloro-2-nitro-1-phenyl­prop­yl)-4-methyl­benzene­sulfonamide
Source: Acta Crystallogr Sect E Struct Rep Online. 2008 Jan 4;64(Pt 2):o357. doi: 10.1107/S1600536807067712 (PMC2960443; doi:10.1107/S1600536807067712)
Supplement: Supplementary file 2 [file e-64-0o357-Isup2.hkl]

# 
# h,k,l, Fc-squared, Fo-squared, sigma(Fo-squared) and status flag 
# 
data_I
_shelx_title ' 271029A_0m in Pbca' 
_shelx_refln_list_code          4 
_shelx_F_calc_maximum      364.16 
_exptl_crystal_F_000      1536.00 
_reflns_d_resolution_high  0.8107 
 
loop_ 
 _symmetry_equiv_pos_as_xyz 
 'x, y, z' 
 '-x+1/2, -y, z+1/2' 
 '-x, y+1/2, -z+1/2' 
 'x+1/2, -y+1/2, -z' 
 '-x, -y, -z' 
 'x-1/2, y, -z-1/2' 
 'x, -y-1/2, z-1/2' 
 '-x-1/2, y-1/2, z' 
 
_cell_length_a     7.8254 
_cell_length_b    19.6104 
_cell_length_c    22.5326 
_cell_angle_alpha  90.000 
_cell_angle_beta   90.000 
_cell_angle_gamma  90.000 
 
_shelx_F_squared_multiplier     1.000 
 
loop_ 
 _refln_index_h 
 _refln_index_k 
 _refln_index_l 
 _refln_F_squared_calc 
 _refln_F_squared_meas 
 _refln_F_squared_sigma 
 _refln_observed_status 
   2   0   0    25545.58    24671.32     42.69 o 
   4   0   0       83.78      148.44     90.45 o 
   6   0   0       29.39       52.85     65.85 o 
   8   0   0       33.43       47.05     68.27 o 
   2   1   0      831.04      813.23     96.85 o 
   4   1   0     1229.72     1152.89    175.56 o 
   6   1   0     6136.54     5458.54     46.97 o 
   8   1   0     2878.95     2660.66     80.91 o 
   0   2   0    40719.55    39825.98    195.28 o 
   2   2   0    22226.14    22119.27    217.94 o 
   4   2   0     9752.16     9223.41    181.31 o 
   6   2   0      349.08      418.62     47.46 o 
   8   2   0      313.58      352.99     63.78 o 
   2   3   0      196.41      406.48     85.12 o 
   4   3   0     4284.11     3867.34    238.91 o 
   6   3   0      187.33      222.52     24.63 o 
   8   3   0      116.59      139.10     79.91 o 
   0   4   0    13918.25    13309.19     97.33 o 
   2   4   0    18284.49    17104.88    240.96 o 
   4   4   0        9.57       36.01     17.14 o 
   6   4   0     1064.20     1167.13     68.17 o 
   8   4   0      372.27      443.81    145.84 o 
   2   5   0      497.90      607.01     61.23 o 
   4   5   0     1893.77     2033.52     69.33 o 
   6   5   0     3424.24     3183.70     85.47 o 
   8   5   0      157.60      138.14     61.16 o 
   0   6   0    19490.13    18752.20    325.65 o 
   2   6   0      162.07      188.42     31.02 o 
   4   6   0     6532.61     6499.50    110.92 o 
   6   6   0     2531.68     2329.02     38.19 o 
   8   6   0      156.46      240.58    182.67 o 
   2   7   0    16106.54    14751.52    180.77 o 
   4   7   0     1291.67     1283.80     37.72 o 
   6   7   0       68.12      180.87     42.30 o 
   8   7   0       89.65      125.92    181.63 o 
   0   8   0     2727.48     2811.16    114.39 o 
   2   8   0     7738.12     7875.14    280.41 o 
   4   8   0     2624.52     2332.56     20.58 o 
   6   8   0       59.60       60.50     48.30 o 
   8   8   0      703.44      650.18    133.70 o 
   2   9   0      305.42      460.56    119.17 o 
   4   9   0      904.17     1169.09    114.14 o 
   6   9   0     4138.78     3818.45    243.08 o 
   8   9   0     3242.47     3067.64     80.26 o 
   0  10   0    20072.96    19972.99    509.70 o 
   2  10   0     9963.09     9230.10     71.07 o 
   4  10   0     2269.94     2499.08    132.91 o 
   6  10   0       27.85       58.72     69.31 o 
   8  10   0      201.96      210.89     26.29 o 
   2  11   0       47.16       87.38     36.24 o 
   4  11   0        0.89       35.98     47.27 o 
   6  11   0     2584.54     2312.14    196.29 o 
   8  11   0     1743.74     1655.03     37.44 o 
   0  12   0     3856.35     4010.85    221.00 o 
   2  12   0      996.45     1371.42    145.38 o 
   4  12   0       19.43       86.63    112.85 o 
   6  12   0      798.79      760.69     62.73 o 
   8  12   0      177.20      169.59     92.80 o 
   2  13   0     4589.29     4251.29     48.65 o 
   4  13   0      303.77      378.74     41.67 o 
   6  13   0     1180.18     1076.67    197.64 o 
   8  13   0      480.55      524.36     73.17 o 
   0  14   0    13944.51    13135.05    253.70 o 
   2  14   0      584.87      708.97    121.45 o 
   4  14   0      123.28      152.86     45.04 o 
   6  14   0      419.71      470.57     79.74 o 
   2  15   0      146.82      151.32     66.41 o 
   4  15   0       21.82       55.26     86.26 o 
   6  15   0      182.03      226.08     77.85 o 
   0  16   0        0.03       54.43    135.61 o 
   2  16   0       11.48       12.55     56.79 o 
   4  16   0        1.26       26.31     60.61 o 
   6  16   0      897.53      823.15     96.09 o 
   2  17   0     1139.03     1108.38     56.14 o 
   4  17   0       28.67       46.46     80.86 o 
   6  17   0      156.64      150.84     33.59 o 
   0  18   0     3277.67     3358.03    300.75 o 
   2  18   0      533.19      467.51     85.16 o 
   4  18   0       67.53       86.84    105.61 o 
   6  18   0      214.44      310.01     67.69 o 
   2  19   0      117.42      179.02     34.09 o 
   4  19   0      213.53      215.82     43.72 o 
   0  20   0     1523.86     1623.66    126.39 o 
   2  20   0      433.24      558.56    185.49 o 
   4  20   0       71.99      102.01     16.30 o 
   2  21   0       55.09       79.59    115.91 o 
   4  21   0       40.92      126.08    137.44 o 
   0  22   0       77.68      104.25    178.97 o 
   2  22   0       62.29       87.20    210.29 o 
   4  22   0       44.94       41.71    163.26 o 
   2  23   0      728.99      799.20    202.06 o 
   0  24   0       14.63       99.63    269.38 o 
   1   1   1    22473.09    21873.46    331.00 o 
   2   1   1    13734.10    12990.25     52.43 o 
   3   1   1       29.58       50.21     14.33 o 
   4   1   1     3174.82     3119.06     47.31 o 
   5   1   1       10.47       26.56      8.22 o 
   6   1   1      508.77      469.66     51.08 o 
   7   1   1     1644.93     1667.26     83.83 o 
   8   1   1        0.94       21.48     76.57 o 
   9   1   1       52.16       74.72     49.59 o 
   0   2   1     4807.39     5130.38    172.41 o 
   1   2   1     1715.74     1626.90    157.70 o 
   2   2   1      306.94      285.92     35.50 o 
   3   2   1      380.68      424.81     23.44 o 
   4   2   1     1609.62     1485.29     51.93 o 
   5   2   1     3399.57     3195.13    125.26 o 
   6   2   1      527.12      497.75     21.91 o 
   7   2   1      123.02      164.00     46.86 o 
   8   2   1       61.48       74.70     26.13 o 
   9   2   1       72.45       83.93     55.64 o 
   1   3   1     1854.14     1959.98     99.40 o 
   2   3   1       25.44       36.48      8.86 o 
   3   3   1      780.14      784.54     24.43 o 
   4   3   1        0.30       36.67     29.72 o 
   5   3   1      231.75      288.56     30.68 o 
   6   3   1     3012.00     2792.29    130.21 o 
   7   3   1       22.43       30.31      9.67 o 
   8   3   1      721.20      767.92     83.73 o 
   9   3   1       31.09       60.78     86.55 o 
   0   4   1     9057.73     8844.65    622.25 o 
   1   4   1    28444.99    26235.00    266.88 o 
   2   4   1     1881.27     1802.31     52.43 o 
   3   4   1        0.06       25.22     16.13 o 
   4   4   1     2112.76     2095.48     50.47 o 
   5   4   1       53.07       64.19     12.22 o 
   6   4   1       11.82       17.73     24.40 o 
   7   4   1      116.22      164.10     92.82 o 
   8   4   1        0.31       12.07     50.57 o 
   9   4   1       54.32       62.45    101.53 o 
   1   5   1     1089.54     1161.03     49.59 o 
   2   5   1      525.26      587.47     56.54 o 
   3   5   1     7816.28     7410.76     43.82 o 
   4   5   1     1981.24     1869.83     12.32 o 
   5   5   1     1043.92      897.82     17.89 o 
   6   5   1     1425.09     1385.70    104.04 o 
   7   5   1     3237.40     3198.42    109.20 o 
   8   5   1      367.28      339.59     18.75 o 
   9   5   1      788.35      752.30    117.98 o 
   0   6   1    10826.94    10517.03    160.68 o 
   1   6   1    17275.20    16561.50    128.72 o 
   2   6   1      884.59     1079.34     75.92 o 
   3   6   1      441.71      415.21     38.07 o 
   4   6   1     1768.15     1820.54     75.91 o 
   5   6   1     2465.00     2267.05    103.84 o 
   6   6   1       93.67       92.69     15.31 o 
   7   6   1      109.76      144.60     51.91 o 
   8   6   1       21.38       21.40      4.39 o 
   9   6   1      119.20      112.58      5.53 o 
   1   7   1      380.51      396.70     28.68 o 
   2   7   1       98.30       78.09     46.25 o 
   3   7   1     1391.04     1394.51     43.07 o 
   4   7   1       41.48       98.71     23.29 o 
   5   7   1        2.01       23.68     14.41 o 
   6   7   1      919.06      843.01     26.69 o 
   7   7   1       29.31       45.71     22.37 o 
   8   7   1      602.45      538.50    123.42 o 
   9   7   1      119.64      150.80     89.33 o 
   0   8   1     9526.80     9030.15    651.96 o 
   1   8   1    20141.53    20050.23    169.02 o 
   2   8   1     2857.12     2787.90     49.19 o 
   3   8   1     1978.52     2059.94     46.98 o 
   4   8   1       32.97       50.10     19.82 o 
   5   8   1     2866.15     2773.68    140.70 o 
   6   8   1      849.31      946.69     84.95 o 
   7   8   1       37.98       67.31     68.69 o 
   8   8   1       12.84       60.40     59.67 o 
   9   8   1       66.30       67.76    104.51 o 
   1   9   1       70.95       87.02     22.66 o 
   2   9   1     3232.30     3261.50    132.36 o 
   3   9   1     4886.96     4828.02     43.10 o 
   4   9   1     1751.80     2082.98     52.68 o 
   5   9   1     3060.04     2888.59    140.06 o 
   6   9   1        3.38       25.23     34.04 o 
   7   9   1      251.35      314.65    113.50 o 
   8   9   1        3.07       29.99     51.89 o 
   0  10   1     3400.70     3156.80     83.30 o 
   1  10   1      280.45      361.19     35.01 o 
   2  10   1      218.47      279.26     27.75 o 
   3  10   1      337.75      336.66     41.30 o 
   4  10   1     1593.75     1533.30    157.38 o 
   5  10   1      253.92      274.34     34.89 o 
   6  10   1      362.99      361.14     58.11 o 
   7  10   1        3.18       15.16     19.51 o 
   8  10   1      340.54      312.90     37.24 o 
   1  11   1      264.88      345.05     29.51 o 
   2  11   1     2798.67     2856.18     89.44 o 
   3  11   1      281.93      282.42     36.97 o 
   4  11   1      285.55      319.95     27.32 o 
   5  11   1      819.46      758.12     63.78 o 
   6  11   1      815.11      715.00     45.23 o 
   7  11   1        7.56       37.96    122.80 o 
   8  11   1       32.26       57.87     66.01 o 
   0  12   1     4550.10     4452.73     86.84 o 
   1  12   1     3957.95     3661.38     77.50 o 
   2  12   1     4516.45     4075.94    122.99 o 
   3  12   1        0.56       12.11     13.67 o 
   4  12   1      166.34      227.53     31.48 o 
   5  12   1      465.02      514.46     56.71 o 
   6  12   1      151.63      181.01     40.24 o 
   7  12   1      300.42      423.87     74.92 o 
   8  12   1        0.89       14.77    108.00 o 
   1  13   1     1046.15      969.30     14.03 o 
   2  13   1      357.86      429.40     49.60 o 
   3  13   1     1450.88     1389.98    113.66 o 
   4  13   1      621.40      541.09     16.18 o 
   5  13   1      213.62      330.01     54.59 o 
   6  13   1      142.72      295.14     57.25 o 
   7  13   1      118.58      163.60     91.12 o 
   8  13   1      598.25      547.71    123.96 o 
   0  14   1      624.70      582.29     55.41 o 
   1  14   1     1070.36     1083.97     68.28 o 
   2  14   1     3635.46     3227.15    126.71 o 
   3  14   1      185.05      236.87     28.61 o 
   4  14   1      353.66      355.39     24.82 o 
   5  14   1      442.73      406.05     25.98 o 
   6  14   1       45.31       95.10     83.10 o 
   7  14   1       20.90       45.58     98.59 o 
   1  15   1     1497.47     1613.70    169.69 o 
   2  15   1      136.37      146.71     13.72 o 
   3  15   1      355.40      363.28     22.53 o 
   4  15   1     1590.76     1508.40    150.00 o 
   5  15   1      203.03      278.57     36.47 o 
   6  15   1      353.83      381.40     28.48 o 
   7  15   1     1291.86     1170.94     39.36 o 
   0  16   1      144.02      225.48    208.71 o 
   1  16   1     1392.03     1331.28     59.39 o 
   2  16   1     1360.57     1365.32     46.35 o 
   3  16   1      167.02      227.91     56.39 o 
   4  16   1      344.66      344.27     24.54 o 
   5  16   1       79.25       82.44      3.71 o 
   6  16   1      202.12      236.07     24.92 o 
   7  16   1        0.02       12.25     30.94 o 
   1  17   1        3.21       15.62     37.93 o 
   2  17   1      713.67      726.72     90.20 o 
   3  17   1      100.74      143.64     45.84 o 
   4  17   1      129.13      175.57     37.61 o 
   5  17   1       13.15       42.93     41.46 o 
   6  17   1       55.73       86.49     35.86 o 
   0  18   1      557.39      531.99    205.76 o 
   1  18   1      606.89      579.92     40.05 o 
   2  18   1       60.30       75.47     52.64 o 
   3  18   1        0.17        0.31      1.84 o 
   4  18   1       41.78       72.64     76.17 o 
   5  18   1      311.80      354.96     33.70 o 
   6  18   1       76.33      135.64    104.05 o 
   1  19   1     1093.22     1028.14     64.72 o 
   2  19   1        1.34        2.46     11.86 o 
   3  19   1      310.88      291.79     19.04 o 
   4  19   1       69.56       68.65     31.11 o 
   5  19   1       28.87       33.17     16.53 o 
   0  20   1      108.77      110.28     58.12 o 
   1  20   1      563.23      605.07     92.31 o 
   2  20   1      210.05      246.22     46.43 o 
   3  20   1       46.05       90.01     77.36 o 
   4  20   1        2.12        3.86      1.84 o 
   5  20   1      182.65      218.87     43.04 o 
   1  21   1      189.99      169.67     35.24 o 
   2  21   1        0.05        3.24    111.20 o 
   3  21   1      406.48      402.92     28.17 o 
   4  21   1      535.54      574.04     59.58 o 
   0  22   1      447.09      528.48    120.80 o 
   1  22   1      388.65      338.95     20.40 o 
   2  22   1      482.80      592.38    128.81 o 
   3  22   1      294.72      249.58     83.71 o 
   1  23   1       14.22       22.95     50.99 o 
   2  23   1       53.60       46.00      7.89 o 
   0  24   1      230.77      317.18     78.92 o 
   1  24   1       14.94       43.62    158.29 o 
   1   0   2     5626.56     5200.01    202.30 o 
   2   0   2     4774.42     4703.43    136.50 o 
   3   0   2     1679.53     1702.06     51.92 o 
   4   0   2     6981.35     7583.42    340.88 o 
   5   0   2     1012.51     1311.86     90.63 o 
   6   0   2     4090.16     3830.68    196.85 o 
   7   0   2       14.36       25.03     12.09 o 
   8   0   2      315.53      390.25    116.92 o 
   9   0   2       29.43       72.16     67.83 o 
   1   1   2    35381.46    33187.79    243.52 o 
   2   1   2    59714.47    55627.74    149.10 o 
   3   1   2       18.36       37.25     21.44 o 
   4   1   2      496.18      560.76     22.30 o 
   5   1   2     2486.27     2539.09     64.93 o 
   6   1   2     1649.31     1717.82    113.35 o 
   7   1   2     1359.70     1497.01    114.29 o 
   8   1   2      286.25      374.56     62.77 o 
   9   1   2      586.50      673.83    114.89 o 
   0   2   2     6711.49     6528.86    235.25 o 
   1   2   2     1683.10     1630.99     15.92 o 
   2   2   2    18484.61    17385.26    523.21 o 
   3   2   2     1515.04     1687.15     89.55 o 
   4   2   2      447.10      445.93     23.25 o 
   5   2   2      458.12      492.24     34.58 o 
   6   2   2      370.07      380.76     24.53 o 
   7   2   2      315.67      310.58     22.33 o 
   8   2   2        2.69       10.37     36.30 o 
   9   2   2        8.14       15.62     19.89 o 
   1   3   2     1026.42     1063.06    142.09 o 
   2   3   2     4146.43     4116.36     46.10 o 
   3   3   2       77.66      155.26     23.89 o 
   4   3   2      508.67      535.80     21.34 o 
   5   3   2      967.64     1124.75     45.38 o 
   6   3   2     1629.51     1469.44     65.77 o 
   7   3   2     1930.88     1950.70    157.74 o 
   8   3   2      860.44      828.81     31.03 o 
   9   3   2       15.00       27.06     22.68 o 
   0   4   2     7951.40     7644.01    243.56 o 
   1   4   2     1159.71     1315.52     96.32 o 
   2   4   2     9962.08     9453.30    358.42 o 
   3   4   2     2485.29     2325.55     86.58 o 
   4   4   2     3385.95     3131.11     80.80 o 
   5   4   2     1513.52     1544.58     35.08 o 
   6   4   2     1029.32     1110.23     60.98 o 
   7   4   2      246.33      348.92     86.84 o 
   8   4   2       64.82       76.64     61.66 o 
   9   4   2        8.67       10.65     30.71 o 
   1   5   2     2573.94     2683.99     36.03 o 
   2   5   2     2644.39     2666.57     36.63 o 
   3   5   2     3674.38     3847.47     71.89 o 
   4   5   2      156.12      156.35     12.57 o 
   5   5   2       91.76       96.24     23.13 o 
   6   5   2        5.56       25.29     16.68 o 
   7   5   2       61.68      107.53     59.94 o 
   8   5   2       71.26      109.36     56.41 o 
   9   5   2       33.74       69.93    158.11 o 
   0   6   2    34460.45    32702.48    267.37 o 
   1   6   2     8045.16     7890.97    117.33 o 
   2   6   2     1462.19     1400.55     80.03 o 
   3   6   2       20.80       66.65     15.72 o 
   4   6   2        1.07       75.42     16.96 o 
   5   6   2        3.90        6.88      5.17 o 
   6   6   2       18.65       35.84     27.79 o 
   7   6   2        6.38       40.58     24.93 o 
   8   6   2       11.78       23.88     21.97 o 
   9   6   2        8.75        8.85     32.92 o 
   1   7   2     1334.46     1274.84    165.70 o 
   2   7   2     7700.70     7348.65     35.97 o 
   3   7   2     4002.17     3796.67     81.33 o 
   4   7   2      197.27      187.90      7.34 o 
   5   7   2     1596.24     1794.88     72.43 o 
   6   7   2     1415.00     1348.31     49.95 o 
   7   7   2       37.52       66.77     34.31 o 
   8   7   2     1732.60     1836.64    142.90 o 
   9   7   2      381.28      364.49     16.61 o 
   0   8   2    17023.96    17568.65    130.72 o 
   1   8   2    26379.07    24333.02    426.16 o 
   2   8   2     7722.67     7148.58    135.73 o 
   3   8   2        8.00       36.40     46.41 o 
   4   8   2      179.83      178.31     31.88 o 
   5   8   2       41.59       48.59     11.25 o 
   6   8   2        0.46       34.90     28.91 o 
   7   8   2        4.38        9.44      9.06 o 
   8   8   2        0.52       10.68     79.56 o 
   9   8   2       18.05       16.77      8.76 o 
   1   9   2      979.29      984.14     32.77 o 
   2   9   2     5292.85     4936.44     70.28 o 
   3   9   2      309.37      284.61      8.11 o 
   4   9   2     2022.65     2116.46     84.30 o 
   5   9   2      307.25      350.49     41.15 o 
   6   9   2       78.62       71.14      7.99 o 
   7   9   2      262.43      374.65    125.51 o 
   8   9   2      175.45      174.39     56.18 o 
   0  10   2     5457.89     5408.78     96.70 o 
   1  10   2     2698.75     2594.43    114.58 o 
   2  10   2        5.32       38.90     34.61 o 
   3  10   2     3549.87     3475.20     75.05 o 
   4  10   2     1612.15     1679.96     49.75 o 
   5  10   2      224.75      287.94     31.47 o 
   6  10   2     1666.99     1658.27     61.94 o 
   7  10   2       26.69       28.12     19.81 o 
   8  10   2       68.69      107.38     83.00 o 
   1  11   2      519.98      548.56     34.27 o 
   2  11   2     1906.60     1879.74     91.90 o 
   3  11   2     2106.34     1890.78     26.35 o 
   4  11   2     2245.23     2144.96    104.61 o 
   5  11   2      100.81      205.73     35.88 o 
   6  11   2      151.48      336.70    106.18 o 
   7  11   2      212.05      306.55     45.11 o 
   8  11   2        0.54       22.23     27.12 o 
   0  12   2        1.85       17.64     18.83 o 
   1  12   2     1245.12     1445.72    119.61 o 
   2  12   2        1.99        4.05      8.82 o 
   3  12   2      102.01      158.51     33.20 o 
   4  12   2       11.83       18.72     21.19 o 
   5  12   2      109.11       97.82     25.71 o 
   6  12   2        0.01        3.98     14.50 o 
   7  12   2       53.84       69.36     40.61 o 
   8  12   2      117.05      157.88     80.36 o 
   1  13   2      245.64      318.98     47.62 o 
   2  13   2     1859.80     1844.23     94.30 o 
   3  13   2      977.00      862.09     36.92 o 
   4  13   2        0.31       20.60     27.41 o 
   5  13   2      457.74      443.66     60.33 o 
   6  13   2      576.28      548.61     43.23 o 
   7  13   2       68.50       99.35     52.28 o 
   8  13   2      236.51      249.75     30.82 o 
   0  14   2     3703.94     3632.35    108.21 o 
   1  14   2      127.16      135.80     19.08 o 
   2  14   2      117.48      119.62     35.13 o 
   3  14   2        8.27       56.41     70.03 o 
   4  14   2     2585.79     2467.67     73.17 o 
   5  14   2        4.75        9.06     11.39 o 
   6  14   2      674.49      763.63     99.76 o 
   7  14   2        3.78       22.47     67.75 o 
   1  15   2       90.05       94.36     39.51 o 
   2  15   2      247.73      316.85     52.33 o 
   3  15   2      292.64      429.70     56.62 o 
   4  15   2       53.20       57.33     42.89 o 
   5  15   2        2.38       20.46     32.14 o 
   6  15   2        0.50       14.87     18.75 o 
   7  15   2        0.25       19.21     65.03 o 
   0  16   2     3626.95     3730.96    177.65 o 
   1  16   2      489.74      479.50     60.94 o 
   2  16   2       49.08       64.59     45.88 o 
   3  16   2      728.53      677.74     49.54 o 
   4  16   2      410.25      410.76     24.54 o 
   5  16   2       11.44       34.27     30.02 o 
   6  16   2       31.46       53.72     43.16 o 
   7  16   2       63.17       78.91    106.07 o 
   1  17   2     1221.84     1449.64    113.45 o 
   2  17   2      402.64      531.14    110.70 o 
   3  17   2       91.68      103.11     53.70 o 
   4  17   2       50.94       49.98      7.72 o 
   5  17   2        0.81        3.83      9.81 o 
   6  17   2      211.43      192.68     42.42 o 
   0  18   2     1088.77     1151.22    230.09 o 
   1  18   2      785.90      702.71     27.37 o 
   2  18   2      143.74      214.87     53.84 o 
   3  18   2       13.53       53.07     48.19 o 
   4  18   2      191.20      286.60     44.06 o 
   5  18   2        0.37        5.43     25.23 o 
   6  18   2      128.82      149.72     80.25 o 
   1  19   2        0.47       18.13     32.72 o 
   2  19   2        0.14       12.80     29.92 o 
   3  19   2      231.90      268.80     29.14 o 
   4  19   2      480.53      474.63     34.19 o 
   5  19   2       71.09       65.38     25.58 o 
   0  20   2      218.38      228.61     31.37 o 
   1  20   2       95.42      205.81     60.29 o 
   2  20   2        4.00       29.17     54.90 o 
   3  20   2      256.21      342.42     54.09 o 
   4  20   2      427.90      577.83     91.74 o 
   5  20   2        3.98       21.01     63.37 o 
   1  21   2        2.06       16.64    101.98 o 
   2  21   2      350.93      401.96     39.09 o 
   3  21   2       65.45       98.16     70.43 o 
   4  21   2      290.71      264.04     12.21 o 
   0  22   2      202.42      337.69    214.89 o 
   1  22   2       61.04       68.15    100.60 o 
   2  22   2        8.50       17.32     68.52 o 
   3  22   2        6.96       17.43     34.78 o 
   1  23   2       68.33       93.19     30.22 o 
   2  23   2       84.49       87.81     41.58 o 
   0  24   2      335.41      367.31     48.58 o 
   1   1   3     1438.28     1467.64    192.56 o 
   2   1   3     3260.01     3092.38    133.64 o 
   3   1   3    19915.65    18827.58    200.93 o 
   4   1   3       10.08       26.66     10.19 o 
   5   1   3       92.13       90.21     33.86 o 
   6   1   3      270.05      286.44     42.47 o 
   7   1   3     1200.46     1186.75     45.78 o 
   8   1   3       49.26       56.10     31.92 o 
   9   1   3      165.08      197.06     54.00 o 
   0   2   3    14144.67    14361.64    481.56 o 
   1   2   3      879.56      977.56     63.92 o 
   2   2   3    33634.72    31177.91    259.61 o 
   3   2   3      100.20      113.98     11.33 o 
   4   2   3     8358.07     7589.13    135.74 o 
   5   2   3     2030.01     2060.99     99.50 o 
   6   2   3     1009.70      936.74     96.47 o 
   7   2   3      836.16      757.74     21.86 o 
   8   2   3       14.99       37.82     80.88 o 
   9   2   3      312.54      433.21     71.22 o 
   1   3   3     2008.10     2074.19     48.54 o 
   2   3   3      354.23      399.42     36.19 o 
   3   3   3     2875.82     2931.09     41.85 o 
   4   3   3     3296.61     3051.59     41.81 o 
   5   3   3      158.02      235.37     26.46 o 
   6   3   3      103.41      137.07     29.69 o 
   7   3   3     1506.85     1641.47     80.52 o 
   8   3   3       53.84       47.62     12.75 o 
   9   3   3      937.28      957.59     83.59 o 
   0   4   3    32829.83    30187.98    153.43 o 
   1   4   3     6993.48     7033.58    348.78 o 
   2   4   3    13231.90    13046.16    260.27 o 
   3   4   3     3500.13     3199.58     30.33 o 
   4   4   3     2105.94     2303.31     74.88 o 
   5   4   3     1109.06     1161.37     70.44 o 
   6   4   3      196.47      174.79      8.03 o 
   7   4   3        2.98       18.42     90.06 o 
   8   4   3      129.30      156.49     48.31 o 
   9   4   3       39.26       56.07     51.62 o 
   1   5   3    14245.88    13857.74    167.98 o 
   2   5   3      140.57      117.21     51.25 o 
   3   5   3     3915.10     3766.78     46.31 o 
   4   5   3      160.33      191.43     31.17 o 
   5   5   3     1880.69     1942.77     82.68 o 
   6   5   3     1951.47     2044.91     47.04 o 
   7   5   3      295.85      400.18     70.33 o 
   8   5   3      142.88      198.21     59.03 o 
   9   5   3      153.31      116.42      9.31 o 
   0   6   3      759.76      768.32     55.45 o 
   1   6   3     2530.03     2579.79     94.09 o 
   2   6   3     1586.71     1703.53     62.91 o 
   3   6   3     7773.73     8009.27    215.25 o 
   4   6   3      649.56      710.16     43.34 o 
   5   6   3     1809.01     1650.28     49.87 o 
   6   6   3      176.14      312.68     46.68 o 
   7   6   3      177.76      208.99     51.30 o 
   8   6   3      176.00      168.96     82.46 o 
   9   6   3      272.71      330.98     47.97 o 
   1   7   3     3570.01     3696.52    101.92 o 
   2   7   3      203.33      203.25     20.97 o 
   3   7   3      616.45      617.84     21.15 o 
   4   7   3        0.45       11.19      8.89 o 
   5   7   3      194.88      262.82     33.93 o 
   6   7   3       13.87       21.07     19.95 o 
   7   7   3      602.68      840.15     89.10 o 
   8   7   3      152.10      181.42     63.92 o 
   9   7   3      312.82      401.72     89.76 o 
   0   8   3      932.60     1298.56    122.50 o 
   1   8   3     2215.79     2531.05     86.90 o 
   2   8   3     4755.59     4915.61     82.85 o 
   3   8   3       38.80       36.75      9.80 o 
   4   8   3       65.65      173.33     36.71 o 
   5   8   3     1310.02     1400.20     35.65 o 
   6   8   3     1064.81     1260.76     65.90 o 
   7   8   3      159.49      156.24     27.02 o 
   8   8   3        3.71       14.44     93.99 o 
   9   8   3       26.20       34.72     28.95 o 
   1   9   3     4783.00     4579.67    129.18 o 
   2   9   3      507.90      540.17     42.39 o 
   3   9   3     2902.31     2729.89    115.91 o 
   4   9   3      546.68      534.24     16.25 o 
   5   9   3      375.32      439.69     37.64 o 
   6   9   3     1687.01     1729.50     63.54 o 
   7   9   3      246.43      260.86     76.81 o 
   8   9   3        2.65       28.65     72.35 o 
   0  10   3     1634.41     1700.47    149.44 o 
   1  10   3       43.22       65.49     49.49 o 
   2  10   3      892.82      907.25     65.04 o 
   3  10   3       74.82      106.53     42.50 o 
   4  10   3       63.36       76.59      8.88 o 
   5  10   3      179.82      205.42     26.69 o 
   6  10   3      764.73      897.47     42.30 o 
   7  10   3      663.56      908.91     87.30 o 
   8  10   3        2.30       15.47     23.25 o 
   1  11   3      606.44      593.61     24.49 o 
   2  11   3     1887.06     1877.90     69.69 o 
   3  11   3     1095.46     1072.92     47.90 o 
   4  11   3     1742.44     1700.61     81.00 o 
   5  11   3       69.56       76.13     14.52 o 
   6  11   3      439.66      444.94     41.86 o 
   7  11   3      804.71      718.79     56.23 o 
   8  11   3       96.68      114.77    103.05 o 
   0  12   3      726.40      858.70     57.71 o 
   1  12   3     5567.89     5170.66    115.29 o 
   2  12   3       59.52       99.97     40.70 o 
   3  12   3        9.43       32.17     11.79 o 
   4  12   3      273.90      378.36     40.72 o 
   5  12   3     1426.88     1340.69     36.25 o 
   6  12   3       15.37       33.84     25.74 o 
   7  12   3      235.59      297.39     66.41 o 
   8  12   3        2.94       25.61     74.27 o 
   1  13   3     1140.55     1243.44     81.08 o 
   2  13   3       63.68       55.65     15.68 o 
   3  13   3      179.95      206.93     24.72 o 
   4  13   3      939.59      799.85     19.31 o 
   5  13   3      352.49      318.91     23.33 o 
   6  13   3       98.64      183.48     85.74 o 
   7  13   3      806.06      785.65     42.73 o 
   8  13   3        3.71        8.55     11.07 o 
   0  14   3      566.70      663.89    106.67 o 
   1  14   3     1049.58     1381.76     80.34 o 
   2  14   3        3.74       21.86     46.40 o 
   3  14   3      843.92      736.57     17.37 o 
   4  14   3        1.46       11.28     15.84 o 
   5  14   3      374.83      463.94     81.88 o 
   6  14   3        0.03        0.00     18.54 o 
   7  14   3       80.99      121.85     80.04 o 
   1  15   3       35.93       32.43     18.57 o 
   2  15   3      137.79      244.23     34.77 o 
   3  15   3     5745.35     5138.63    138.46 o 
   4  15   3       55.66       72.33     34.14 o 
   5  15   3     1782.81     2034.33     67.74 o 
   6  15   3       95.90       86.77      7.27 o 
   7  15   3      257.05      222.63     21.00 o 
   0  16   3     1742.84     1834.65     93.43 o 
   1  16   3       29.70      114.90    114.10 o 
   2  16   3      610.29      582.38     27.49 o 
   3  16   3      705.06      639.23     25.90 o 
   4  16   3       61.12       86.88     48.80 o 
   5  16   3     1301.50     1268.71     34.88 o 
   6  16   3      149.21      260.13    113.55 o 
   7  16   3      111.82      181.29     72.64 o 
   1  17   3       78.34       84.81     51.29 o 
   2  17   3       23.28       43.57     13.93 o 
   3  17   3      380.49      349.32     70.85 o 
   4  17   3        7.81       24.24     37.04 o 
   5  17   3      201.51      179.05     30.55 o 
   6  17   3       32.67       95.92     77.72 o 
   0  18   3      339.67      373.48     42.44 o 
   1  18   3      391.63      475.40     38.58 o 
   2  18   3      122.11      142.26     42.73 o 
   3  18   3      207.52      262.70     40.24 o 
   4  18   3       96.93      111.95     28.64 o 
   5  18   3        0.31       16.42     48.65 o 
   6  18   3      174.72      145.07     10.81 o 
   1  19   3       51.28       75.37     27.98 o 
   2  19   3       54.69       84.48     48.62 o 
   3  19   3     1177.19     1083.16     33.37 o 
   4  19   3       22.65       61.37     84.76 o 
   5  19   3      190.74      171.81     44.12 o 
   0  20   3       32.56       39.43      4.43 o 
   1  20   3       65.08      191.48     62.77 o 
   2  20   3       19.94       35.32     16.80 o 
   3  20   3      167.91      157.80     62.35 o 
   4  20   3       71.33       90.78     53.70 o 
   5  20   3       19.22       33.47     19.54 o 
   1  21   3       43.06       68.49     29.95 o 
   2  21   3       68.02       56.37      9.38 o 
   3  21   3        0.09       23.19     48.80 o 
   4  21   3       33.05       36.48     10.83 o 
   0  22   3        4.17       22.07    175.18 o 
   1  22   3     1367.61     1339.14    121.86 o 
   2  22   3      111.33       93.88      6.66 o 
   3  22   3       25.81       28.48     12.40 o 
   1  23   3       40.92       41.45     10.80 o 
   2  23   3      144.67      125.80     70.16 o 
   0  24   3       17.67       54.13    117.25 o 
   0   0   4     8336.23     7785.96     74.99 o 
   1   0   4   132611.92   122540.16    468.18 o 
   2   0   4     1435.53     1413.76    114.06 o 
   3   0   4      787.94      784.02     56.93 o 
   4   0   4     7589.02     7414.34    130.23 o 
   5   0   4     2538.68     2326.14     58.36 o 
   6   0   4       34.23       78.85     61.13 o 
   7   0   4       17.01       52.55     37.31 o 
   8   0   4        3.38        5.94     89.11 o 
   9   0   4      138.60      191.87    185.77 o 
   1   1   4     1379.90     1586.25     59.54 o 
   2   1   4       32.14       52.38     43.58 o 
   3   1   4     2139.95     2126.93     86.74 o 
   4   1   4      439.56      450.86     24.84 o 
   5   1   4     3511.05     3190.02     64.98 o 
   6   1   4       44.72       76.45     24.81 o 
   7   1   4     2101.55     1863.63     27.97 o 
   8   1   4      204.01      194.14     23.32 o 
   9   1   4      242.35      318.45     64.53 o 
   0   2   4      708.57      969.85     77.02 o 
   1   2   4    24802.47    23966.46     90.97 o 
   2   2   4     7844.82     7734.13    143.44 o 
   3   2   4     1753.82     1916.80     52.63 o 
   4   2   4      232.70      245.82     23.81 o 
   5   2   4      633.75      550.42      4.90 o 
   6   2   4      688.95      661.67     40.71 o 
   7   2   4      118.95      147.85     41.68 o 
   8   2   4        2.79        4.93      6.48 o 
   9   2   4       34.08       50.90     19.35 o 
   1   3   4      107.81      186.54     38.06 o 
   2   3   4    18039.04    17227.23    116.27 o 
   3   3   4     3577.63     3445.32     46.75 o 
   4   3   4    10535.56     9813.37    274.98 o 
   5   3   4     1999.20     1875.59     70.87 o 
   6   3   4       41.47       38.44      7.62 o 
   7   3   4        0.72       49.33     47.16 o 
   8   3   4       95.75      109.00     69.84 o 
   9   3   4      124.30      132.82     59.85 o 
   0   4   4    11301.31    12121.87     81.80 o 
   1   4   4     2398.23     2647.64    117.66 o 
   2   4   4      121.28      188.11     41.42 o 
   3   4   4      392.24      353.95     37.12 o 
   4   4   4     3378.75     3505.79     52.05 o 
   5   4   4      215.34      239.21     37.88 o 
   6   4   4       86.02       87.50     38.92 o 
   7   4   4        8.23       47.70     67.49 o 
   8   4   4       21.76       42.99     25.37 o 
   9   4   4      226.85      409.99    152.11 o 
   1   5   4     5434.66     5515.71     88.87 o 
   2   5   4      454.47      496.25     36.28 o 
   3   5   4     1155.02     1173.71     74.38 o 
   4   5   4       57.87       88.00     51.56 o 
   5   5   4        7.21       46.02     49.21 o 
   6   5   4       90.70      122.11     44.84 o 
   7   5   4       49.75       48.20     16.97 o 
   8   5   4      108.95      106.25     71.60 o 
   9   5   4        3.12       11.08     19.67 o 
   0   6   4     6950.69     6556.00     64.51 o 
   1   6   4     1506.85     1486.74     75.44 o 
   2   6   4     4576.81     4297.46     50.44 o 
   3   6   4     2938.00     2902.13     50.78 o 
   4   6   4      117.85      142.02     22.17 o 
   5   6   4     1004.78     1014.37     94.53 o 
   6   6   4     1993.08     1985.59     97.33 o 
   7   6   4        0.75        5.00     14.57 o 
   8   6   4       22.90       27.23     15.84 o 
   9   6   4       15.60       17.90     10.12 o 
   1   7   4      169.90      191.62     27.89 o 
   2   7   4     4139.38     4297.96     71.26 o 
   3   7   4      215.80      301.62     29.57 o 
   4   7   4     5032.76     4709.80    108.97 o 
   5   7   4      268.55      287.26     52.03 o 
   6   7   4       28.46       27.89     12.10 o 
   7   7   4     1888.17     1739.05    172.36 o 
   8   7   4      847.93      811.89     46.30 o 
   9   7   4       59.52      135.87     41.16 o 
   0   8   4     1014.03     1021.25    138.85 o 
   1   8   4     1710.13     1804.80     77.17 o 
   2   8   4      165.95      164.61     13.07 o 
   3   8   4     3736.25     3357.60    114.57 o 
   4   8   4       70.47       64.82     30.38 o 
   5   8   4      198.52      263.98     22.74 o 
   6   8   4     1790.90     1622.34     89.43 o 
   7   8   4        1.41        3.23      3.92 o 
   8   8   4       30.31       32.68      9.13 o 
   9   8   4        4.25       11.03     20.67 o 
   1   9   4     3559.33     3297.58     60.35 o 
   2   9   4       47.19       55.24     34.59 o 
   3   9   4     2614.55     2716.64     77.99 o 
   4   9   4      193.13      196.94     17.96 o 
   5   9   4     1161.50     1212.79     47.89 o 
   6   9   4       71.89       62.76     11.41 o 
   7   9   4     1445.55     1309.25     66.96 o 
   8   9   4        0.54        5.46     20.09 o 
   0  10   4     3009.93     2924.91    152.06 o 
   1  10   4     9937.00     9444.84    654.70 o 
   2  10   4      268.78      277.77     38.28 o 
   3  10   4      724.17      661.83      9.13 o 
   4  10   4      731.62      787.19     38.85 o 
   5  10   4      540.43      560.09     53.21 o 
   6  10   4      703.88      674.36     59.76 o 
   7  10   4       26.90       37.32     11.09 o 
   8  10   4       99.21      116.07     53.27 o 
   1  11   4        6.47       23.71     11.45 o 
   2  11   4      198.92      195.47     13.39 o 
   3  11   4      332.05      319.77     21.25 o 
   4  11   4     2467.10     2822.52     72.26 o 
   5  11   4     1662.05     1587.43     57.54 o 
   6  11   4       16.37       19.45     69.80 o 
   7  11   4     1139.89     1297.23     79.70 o 
   8  11   4       62.26       69.15     80.13 o 
   0  12   4      318.66      391.38    100.69 o 
   1  12   4        1.34        5.35     24.20 o 
   2  12   4      178.46      252.37     30.54 o 
   3  12   4     2956.17     3042.15     67.05 o 
   4  12   4      475.29      417.33     38.57 o 
   5  12   4       39.95       64.41     15.89 o 
   6  12   4       79.02      108.09     46.45 o 
   7  12   4      124.94      110.38     15.37 o 
   8  12   4       80.50      101.38     27.58 o 
   1  13   4      260.23      357.78     78.09 o 
   2  13   4     1782.87     1839.87    110.67 o 
   3  13   4      405.19      387.58     30.96 o 
   4  13   4      345.29      343.63     11.84 o 
   5  13   4        3.17       19.71     66.40 o 
   6  13   4        8.13        7.66      8.72 o 
   7  13   4       20.18       26.48     18.07 o 
   8  13   4       67.73      101.37     81.83 o 
   0  14   4      272.38      291.70     79.24 o 
   1  14   4       14.57       48.88     42.90 o 
   2  14   4        5.28       59.65     72.67 o 
   3  14   4        4.64       16.70     54.16 o 
   4  14   4     1126.03     1017.61     27.92 o 
   5  14   4       40.64       56.34     14.13 o 
   6  14   4        2.00       43.17     32.66 o 
   7  14   4       17.18       35.00     40.44 o 
   1  15   4      866.11      755.95     58.83 o 
   2  15   4       58.54      104.75     95.25 o 
   3  15   4       22.97       34.61     26.68 o 
   4  15   4      521.83      469.14     36.82 o 
   5  15   4       41.85       42.26     14.90 o 
   6  15   4        0.10        2.45     24.99 o 
   7  15   4      230.81      212.89     22.30 o 
   0  16   4        0.20       26.92     37.13 o 
   1  16   4      273.13      351.73     83.98 o 
   2  16   4       62.85      104.99    103.11 o 
   3  16   4        1.26       15.61     22.43 o 
   4  16   4      448.94      448.31     19.41 o 
   5  16   4       18.20       43.98     56.32 o 
   6  16   4      276.72      359.02     40.93 o 
   7  16   4      210.14      331.22    100.19 o 
   1  17   4      613.83      693.31     80.15 o 
   2  17   4     2592.42     2693.05     67.61 o 
   3  17   4      222.15      259.27     21.15 o 
   4  17   4      229.34      250.40     21.21 o 
   5  17   4        2.38       11.22     29.16 o 
   6  17   4       32.20       54.73     38.18 o 
   0  18   4      104.51      146.08     62.26 o 
   1  18   4      251.01      287.70     71.54 o 
   2  18   4       62.10       86.47     37.75 o 
   3  18   4      754.86      748.04     93.06 o 
   4  18   4      486.19      501.84     33.97 o 
   5  18   4       12.90       16.56     14.86 o 
   6  18   4       11.46       39.80     46.42 o 
   1  19   4       22.31       28.65     24.63 o 
   2  19   4       67.90       90.44     39.86 o 
   3  19   4       58.58      106.09     73.98 o 
   4  19   4      109.11      132.37     12.82 o 
   5  19   4      270.36      260.45     35.55 o 
   0  20   4        5.36       32.70     93.17 o 
   1  20   4      366.43      465.81     92.66 o 
   2  20   4      114.60      114.01     20.41 o 
   3  20   4      208.33      268.46     31.09 o 
   4  20   4      194.08      196.22     39.02 o 
   5  20   4       70.64      105.25     45.36 o 
   1  21   4      141.32      181.72     47.89 o 
   2  21   4      456.48      494.74     63.31 o 
   3  21   4       10.13       16.26     62.56 o 
   4  21   4      324.95      333.87     58.61 o 
   0  22   4       33.18       77.25    115.52 o 
   1  22   4       75.95      202.12    115.67 o 
   2  22   4        0.43        0.06      1.84 o 
   3  22   4       11.69       44.61     87.44 o 
   1  23   4       74.68       86.15    120.30 o 
   2  23   4       47.51       77.71     31.36 o 
   1   1   5    19060.56    17905.97     97.13 o 
   2   1   5      993.60     1133.64    126.96 o 
   3   1   5     5734.93     5741.98     64.59 o 
   4   1   5      459.16      468.12     92.74 o 
   5   1   5     2645.56     2629.91    108.22 o 
   6   1   5       17.61       45.07     38.44 o 
   7   1   5        2.13       94.59     24.29 o 
   8   1   5        2.24        7.04      9.07 o 
   9   1   5      273.21      265.70     82.98 o 
   0   2   5     2503.70     2409.71    125.02 o 
   1   2   5      766.48      753.73     25.27 o 
   2   2   5     6628.97     6118.63    380.22 o 
   3   2   5     1260.41     1274.46     98.47 o 
   4   2   5        0.84       13.37      9.06 o 
   5   2   5     5583.27     5162.63     27.58 o 
   6   2   5       28.01       55.62     34.70 o 
   7   2   5      148.44      155.31     17.17 o 
   8   2   5      182.81      221.65     23.39 o 
   9   2   5      256.06      236.35     57.39 o 
   1   3   5     5133.82     4831.06    147.70 o 
   2   3   5     1923.37     2239.59     79.99 o 
   3   3   5     2737.90     2558.51    167.34 o 
   4   3   5     5318.97     5008.19     92.94 o 
   5   3   5     1040.43     1019.43    124.69 o 
   6   3   5       78.84      130.74     31.22 o 
   7   3   5      403.07      404.66     39.91 o 
   8   3   5       46.89       56.90     15.26 o 
   9   3   5       27.43       51.66     92.28 o 
   0   4   5    14707.85    13705.09    332.27 o 
   1   4   5     9833.88     9992.58    242.74 o 
   2   4   5     2254.79     2196.86     87.67 o 
   3   4   5      639.06      752.28     61.74 o 
   4   4   5     2903.31     2707.76     81.46 o 
   5   4   5       24.75       27.33      3.68 o 
   6   4   5      608.02      599.94     52.17 o 
   7   4   5       19.91       70.41     52.22 o 
   8   4   5        7.13       13.58     36.91 o 
   9   4   5       38.03       43.83     23.92 o 
   1   5   5    14369.17    13359.12     57.31 o 
   2   5   5     3190.86     2989.06     39.43 o 
   3   5   5      456.93      440.53     22.46 o 
   4   5   5      240.17      323.03     26.89 o 
   5   5   5      556.63      694.53     64.40 o 
   6   5   5      308.48      297.51     28.65 o 
   7   5   5     1609.77     1441.14    123.98 o 
   8   5   5      585.16      557.63     27.72 o 
   9   5   5      711.39      817.30    154.80 o 
   0   6   5       58.71      207.22     90.02 o 
   1   6   5     1593.33     1449.01     86.49 o 
   2   6   5        9.26       45.92     21.37 o 
   3   6   5      994.73     1345.28     50.58 o 
   4   6   5      143.66      280.00     36.48 o 
   5   6   5      516.39      636.31     77.58 o 
   6   6   5       23.15       52.04     37.03 o 
   7   6   5        9.76       15.69     32.35 o 
   8   6   5       18.01       23.78     77.33 o 
   9   6   5       46.06       49.51     24.59 o 
   1   7   5      603.83      621.39     39.84 o 
   2   7   5      721.49      700.66     45.07 o 
   3   7   5      537.79      618.63     46.98 o 
   4   7   5      454.79      438.59     24.36 o 
   5   7   5      375.12      369.81     42.76 o 
   6   7   5      135.11      178.22     28.16 o 
   7   7   5      654.12      697.35     47.02 o 
   8   7   5      785.08      642.55     20.22 o 
   9   7   5      275.55      431.31    115.85 o 
   0   8   5        0.79        4.66    100.67 o 
   1   8   5      274.28      387.81     52.52 o 
   2   8   5      440.47      447.76     27.75 o 
   3   8   5     1116.68     1133.89     60.71 o 
   4   8   5      776.53      893.20     60.33 o 
   5   8   5     3212.80     3086.16     56.13 o 
   6   8   5      523.66      576.98     51.05 o 
   7   8   5      802.90      739.36     36.04 o 
   8   8   5      159.76      256.48     94.16 o 
   1   9   5     1078.12     1227.35     63.13 o 
   2   9   5     1526.34     1390.48     17.95 o 
   3   9   5     2510.67     2545.29     78.85 o 
   4   9   5     1658.76     1586.32     55.39 o 
   5   9   5     1819.83     1720.60     52.44 o 
   6   9   5      181.99      323.74     80.52 o 
   7   9   5      943.23      872.99     50.61 o 
   8   9   5       69.23      201.58     75.48 o 
   0  10   5       13.50       57.81     53.61 o 
   1  10   5      605.30      539.77     29.19 o 
   2  10   5      678.61      706.22     42.37 o 
   3  10   5      315.61      382.66     44.87 o 
   4  10   5     1982.75     1831.59     91.39 o 
   5  10   5       24.52       55.44     30.56 o 
   6  10   5      308.39      405.09     52.47 o 
   7  10   5      214.00      192.95     17.46 o 
   8  10   5        5.30       36.67    137.11 o 
   1  11   5      548.24      708.43     72.10 o 
   2  11   5        1.63        2.81      9.00 o 
   3  11   5     1365.03     1422.82     57.64 o 
   4  11   5       48.68       43.91      9.34 o 
   5  11   5     1327.45     1380.79     59.84 o 
   6  11   5        1.04        7.32      4.89 o 
   7  11   5       71.51      107.78     73.35 o 
   8  11   5        6.59       15.93     55.76 o 
   0  12   5      152.04      201.34     29.27 o 
   1  12   5      451.08      748.05     87.52 o 
   2  12   5        7.65       15.89     21.83 o 
   3  12   5     3728.06     3441.71     69.60 o 
   4  12   5      347.97      420.99     38.55 o 
   5  12   5      652.93      652.89     42.31 o 
   6  12   5       13.44       31.84     18.80 o 
   7  12   5      138.74      123.67     26.65 o 
   8  12   5       29.58       38.66     44.10 o 
   1  13   5     1232.07     1701.36    108.54 o 
   2  13   5      151.27      172.60     21.29 o 
   3  13   5     2026.78     2309.69     62.19 o 
   4  13   5       71.83      104.37     38.97 o 
   5  13   5      193.24      285.63     43.80 o 
   6  13   5      249.81      303.74     41.40 o 
   7  13   5      475.15      461.05     43.42 o 
   0  14   5     2515.84     2133.02     54.77 o 
   1  14   5     2399.42     2702.65    142.93 o 
   2  14   5     2140.20     1958.41     29.01 o 
   3  14   5     2442.72     2260.30     74.25 o 
   4  14   5        5.80       20.60     35.56 o 
   5  14   5        0.00       16.92     38.75 o 
   6  14   5      137.49      141.22     20.13 o 
   7  14   5        2.58       13.67     41.68 o 
   1  15   5        8.02        7.89      6.31 o 
   2  15   5       15.04       38.97     42.48 o 
   3  15   5      698.83      678.51     24.17 o 
   4  15   5       88.65      106.85     25.38 o 
   5  15   5      257.21      268.29     68.07 o 
   6  15   5       30.03       55.63     35.56 o 
   7  15   5      380.88      434.89     36.96 o 
   0  16   5     2047.39     2391.26    132.10 o 
   1  16   5     1338.29     1267.53     56.93 o 
   2  16   5     2506.38     2700.91     84.11 o 
   3  16   5     1902.09     1880.11    129.28 o 
   4  16   5      183.97      301.19     53.19 o 
   5  16   5      246.75      232.05     15.37 o 
   6  16   5      151.97      233.99     69.57 o 
   7  16   5       24.31       27.94      7.37 o 
   1  17   5      982.92      939.36     70.09 o 
   2  17   5       10.05       20.75     17.94 o 
   3  17   5       21.57       41.07     15.83 o 
   4  17   5       92.81      142.12     30.33 o 
   5  17   5       11.67       22.99     19.30 o 
   6  17   5       66.61       61.02      9.00 o 
   0  18   5      370.08      342.82     53.63 o 
   1  18   5      181.42      206.91     43.77 o 
   2  18   5       53.33       71.75     43.28 o 
   3  18   5      250.46      360.24     50.20 o 
   4  18   5      496.72      473.23     55.18 o 
   5  18   5      550.29      652.17     63.82 o 
   6  18   5      195.49      191.75     31.33 o 
   1  19   5      107.57       96.97     86.68 o 
   2  19   5        1.81       10.65     62.61 o 
   3  19   5      275.32      289.30     75.54 o 
   4  19   5       18.45       14.32    104.84 o 
   5  19   5       13.26       25.59     81.94 o 
   0  20   5      139.09      205.01    105.45 o 
   1  20   5      230.98      300.79    133.08 o 
   2  20   5      432.57      402.95     35.09 o 
   3  20   5       82.33       87.93     31.07 o 
   4  20   5       42.01       71.20     90.37 o 
   5  20   5       48.18       44.93     43.31 o 
   1  21   5        8.51       11.82     14.85 o 
   2  21   5        2.71       14.84     36.90 o 
   3  21   5      693.84      628.76     33.94 o 
   4  21   5      131.00      229.59     83.27 o 
   0  22   5       67.94       84.39    117.91 o 
   1  22   5      171.71      150.36     22.75 o 
   2  22   5      186.08      205.16     28.06 o 
   3  22   5      198.64      259.24     37.41 o 
   1  23   5      505.20      493.47     45.01 o 
   2  23   5      324.19      441.79     85.30 o 
   0   0   6     2406.07     2414.03     89.64 o 
   1   0   6    13553.09    13768.94    364.63 o 
   2   0   6    11161.50    10316.12    475.47 o 
   3   0   6      116.43      164.37     99.60 o 
   4   0   6      727.78      764.78     86.89 o 
   5   0   6      849.14      847.20     61.16 o 
   6   0   6     2404.03     2248.79     54.21 o 
   7   0   6      254.59      317.45     91.39 o 
   8   0   6      384.03      369.31    145.05 o 
   9   0   6      483.16      494.17     86.67 o 
   1   1   6     7576.94     8210.46    130.97 o 
   2   1   6     2924.20     3017.51     85.15 o 
   3   1   6     8890.50     8530.40    138.94 o 
   4   1   6      115.31      150.50     44.62 o 
   5   1   6      550.27      573.10     45.63 o 
   6   1   6     3036.48     2946.76     87.03 o 
   7   1   6      458.93      573.53     48.67 o 
   8   1   6     1084.30     1025.75     38.19 o 
   9   1   6        5.66        8.75      8.12 o 
   0   2   6     6304.20     6263.07     37.84 o 
   1   2   6      239.63      290.13     41.02 o 
   2   2   6       32.51       39.77     11.45 o 
   3   2   6    14984.51    13885.38    230.46 o 
   4   2   6      865.82      774.16     83.67 o 
   5   2   6       72.81       80.99     29.30 o 
   6   2   6      429.03      515.69     50.49 o 
   7   2   6       74.07       75.14      6.46 o 
   8   2   6        3.53       22.34     31.42 o 
   9   2   6      160.63      214.15     83.57 o 
   1   3   6       51.42      145.11     28.35 o 
   2   3   6     9200.73     8728.51     77.90 o 
   3   3   6     1942.41     1762.91     17.56 o 
   4   3   6     2053.32     1985.94     57.37 o 
   5   3   6      280.07      270.48     19.89 o 
   6   3   6        0.99       21.34      7.05 o 
   7   3   6       66.37       89.51     20.44 o 
   8   3   6       38.07       56.17     24.92 o 
   9   3   6        3.96       15.38     39.36 o 
   0   4   6     2577.05     2384.41    153.16 o 
   1   4   6    10371.53    10002.41    387.12 o 
   2   4   6       15.78      114.34     35.19 o 
   3   4   6        1.41        4.24      8.55 o 
   4   4   6     3001.48     2890.75     51.30 o 
   5   4   6       21.69       24.30      8.68 o 
   6   4   6     1207.01     1097.71     57.07 o 
   7   4   6       11.79       65.79     52.93 o 
   8   4   6        2.92       20.75     83.79 o 
   9   4   6      162.49      127.35     34.13 o 
   1   5   6       65.66       95.22     43.52 o 
   2   5   6      907.62      886.56     37.29 o 
   3   5   6      989.92     1110.94     55.37 o 
   4   5   6        0.03        5.48      9.15 o 
   5   5   6      287.01      363.46     33.02 o 
   6   5   6       63.51      194.11     38.32 o 
   7   5   6       81.11       75.65      2.31 o 
   8   5   6      175.20      316.13    134.56 o 
   9   5   6       12.60       39.56    100.71 o 
   0   6   6      514.47      560.61     45.51 o 
   1   6   6       44.80       50.64     48.04 o 
   2   6   6     2533.90     2830.27     89.06 o 
   3   6   6      957.78     1019.58     74.54 o 
   4   6   6       89.44      243.74     48.85 o 
   5   6   6      984.99      971.27     34.45 o 
   6   6   6      828.28      834.02     44.02 o 
   7   6   6        7.85       39.78     47.84 o 
   8   6   6      195.89      270.36     52.10 o 
   9   6   6       12.54       25.34    117.02 o 
   1   7   6      180.73      200.63     34.46 o 
   2   7   6      714.73      965.38     52.65 o 
   3   7   6     2719.13     2423.32     14.88 o 
   4   7   6      754.05      712.41     31.89 o 
   5   7   6        4.59       36.02     43.67 o 
   6   7   6     1468.51     1481.65     84.45 o 
   7   7   6      232.58      322.14     36.98 o 
   8   7   6      755.75      729.54     72.67 o 
   9   7   6       59.24       94.31     79.48 o 
   0   8   6      210.16      273.27     61.81 o 
   1   8   6      357.97      400.10     21.70 o 
   2   8   6      457.71      442.45     50.31 o 
   3   8   6     2271.30     2311.45     61.58 o 
   4   8   6       11.03       42.71     29.77 o 
   5   8   6       69.96      121.13     19.41 o 
   6   8   6      696.84      779.40     50.64 o 
   7   8   6        2.10       18.21      8.32 o 
   8   8   6      161.73      221.43     44.11 o 
   1   9   6      986.57     1010.19     72.31 o 
   2   9   6      143.18      130.34     46.26 o 
   3   9   6     2812.96     2580.38     69.93 o 
   4   9   6      381.22      466.28     87.73 o 
   5   9   6      481.54      504.81     58.70 o 
   6   9   6      726.24      628.47     56.66 o 
   7   9   6       79.62      179.02     89.13 o 
   8   9   6      327.30      345.96     98.96 o 
   0  10   6    20069.29    19469.97    177.03 o 
   1  10   6     1723.48     2056.79     77.63 o 
   2  10   6     6303.73     5634.40     43.28 o 
   3  10   6        0.34        6.39     13.36 o 
   4  10   6        5.36       40.40     23.93 o 
   5  10   6     1482.17     1486.03    132.08 o 
   6  10   6      858.49      851.11     23.51 o 
   7  10   6       30.05       34.59     18.63 o 
   8  10   6       32.41       37.42     53.40 o 
   1  11   6      179.24      307.53     81.36 o 
   2  11   6     1020.61     1023.46     30.53 o 
   3  11   6      513.70      560.62     46.38 o 
   4  11   6     1275.20     1170.36     20.40 o 
   5  11   6     1499.96     1514.42     88.68 o 
   6  11   6      424.64      516.54     42.34 o 
   7  11   6      381.61      377.74     35.42 o 
   8  11   6      833.27      811.04     75.99 o 
   0  12   6      908.76      895.41     81.37 o 
   1  12   6      238.84      251.77     61.29 o 
   2  12   6     3533.57     3310.10     73.29 o 
   3  12   6      503.42      490.38     47.20 o 
   4  12   6     1650.26     1727.73     87.93 o 
   5  12   6      133.38      155.35     61.66 o 
   6  12   6      107.97      193.76     70.10 o 
   7  12   6      263.42      325.88     59.16 o 
   8  12   6        1.29        3.26     12.24 o 
   1  13   6        3.65        9.06     19.66 o 
   2  13   6     1822.71     2088.24     72.74 o 
   3  13   6        2.96       17.15     17.18 o 
   4  13   6     1450.37     1508.22     46.84 o 
   5  13   6      229.59      266.68     43.24 o 
   6  13   6       37.73       38.84      6.16 o 
   7  13   6       53.16       66.20     39.20 o 
   0  14   6      105.65      197.24     75.72 o 
   1  14   6     1009.98      953.69     65.75 o 
   2  14   6      736.83      751.74     48.66 o 
   3  14   6      567.98      600.74     67.32 o 
   4  14   6      270.30      373.15     46.89 o 
   5  14   6      151.00      175.47     69.87 o 
   6  14   6      529.93      552.74     55.34 o 
   7  14   6        9.48       40.63     66.72 o 
   1  15   6        8.05       14.19      9.35 o 
   2  15   6     1054.59     1050.50     62.61 o 
   3  15   6      238.68      305.09     40.86 o 
   4  15   6       44.75       68.97     80.77 o 
   5  15   6        0.90       25.42    108.84 o 
   6  15   6       34.51       50.90     55.30 o 
   7  15   6       14.44       32.10     23.63 o 
   0  16   6      245.76      263.51     78.36 o 
   1  16   6       89.17       71.01     17.26 o 
   2  16   6      199.94      276.06     52.75 o 
   3  16   6      397.51      422.79     47.06 o 
   4  16   6      362.79      422.13     47.54 o 
   5  16   6       46.25       72.62     37.81 o 
   6  16   6       78.68       80.69     20.75 o 
   1  17   6      319.57      400.73     46.99 o 
   2  17   6      678.85      631.04     54.79 o 
   3  17   6        2.92        4.83     14.63 o 
   4  17   6     1247.28     1110.33     29.46 o 
   5  17   6      207.87      341.42    100.93 o 
   6  17   6       28.74       35.53     53.89 o 
   0  18   6       38.86      174.04     74.46 o 
   1  18   6        4.45       18.51     29.79 o 
   2  18   6      334.09      285.23     38.35 o 
   3  18   6      124.03      194.63     88.69 o 
   4  18   6      740.81      671.84     39.86 o 
   5  18   6        6.91       21.24     72.11 o 
   6  18   6       37.87       60.10     74.31 o 
   1  19   6       11.86       26.37     21.41 o 
   2  19   6        1.30       28.58     62.06 o 
   3  19   6      344.06      505.83    114.41 o 
   4  19   6       35.23       46.51     64.71 o 
   5  19   6      268.32      244.98    186.71 o 
   0  20   6     1421.28     1403.85    123.93 o 
   1  20   6      202.17      236.81     56.66 o 
   2  20   6      634.01      541.56     32.89 o 
   3  20   6       29.62       32.34     15.67 o 
   4  20   6       58.32      152.11    101.70 o 
   5  20   6      307.12      297.47     97.53 o 
   1  21   6        0.93       21.82     19.32 o 
   2  21   6        1.46       23.94     21.63 o 
   3  21   6       25.04       38.39     18.87 o 
   4  21   6       32.70       47.93     80.82 o 
   0  22   6      262.20      257.17    170.90 o 
   1  22   6      102.32      123.11     28.40 o 
   2  22   6        6.80       13.78     28.56 o 
   3  22   6      155.26      269.34     90.15 o 
   1  23   6       22.26       23.76     10.85 o 
   2  23   6      180.93      223.21     70.69 o 
   1   1   7     1160.24     1346.69     99.49 o 
   2   1   7        5.49       53.48     36.39 o 
   3   1   7        4.21       53.85     56.54 o 
   4   1   7     2147.40     2153.34     84.67 o 
   5   1   7      616.49      652.42     50.12 o 
   6   1   7      702.70      668.65     38.76 o 
   7   1   7       51.72       70.23     11.14 o 
   8   1   7       61.97       66.52     28.58 o 
   9   1   7      356.49      381.55     31.22 o 
   0   2   7       96.62      126.27     44.62 o 
   1   2   7    11452.04    11515.74    283.91 o 
   2   2   7       20.28      107.85     16.62 o 
   3   2   7    10322.61    10955.22    175.63 o 
   4   2   7       19.66       71.76     39.26 o 
   5   2   7      249.47      306.03     79.33 o 
   6   2   7      177.88      299.72     57.95 o 
   7   2   7       54.86       73.68     26.58 o 
   8   2   7      374.42      463.59     64.92 o 
   9   2   7       46.59       48.05     30.18 o 
   1   3   7     2798.65     2681.73     75.35 o 
   2   3   7     3631.30     3555.84     70.79 o 
   3   3   7      584.57      776.63    106.59 o 
   4   3   7      189.45      263.58     45.09 o 
   5   3   7        9.48       30.61     29.72 o 
   6   3   7      513.02      446.94     30.61 o 
   7   3   7      617.78      588.64     19.90 o 
   8   3   7      713.37      590.72     50.28 o 
   9   3   7      218.50      285.64     45.53 o 
   0   4   7    11884.06    11527.79    186.40 o 
   1   4   7     5430.58     5101.95     34.05 o 
   2   4   7     1029.62     1058.20     57.61 o 
   3   4   7     5504.92     5213.09    100.39 o 
   4   4   7      470.77      481.56     24.17 o 
   5   4   7     3635.89     3379.31    102.63 o 
   6   4   7      391.71      376.59     31.26 o 
   7   4   7      584.03      589.75     35.86 o 
   8   4   7        0.22        8.87     75.19 o 
   9   4   7       52.28       57.53     13.62 o 
   1   5   7     1406.69     1326.45     91.94 o 
   2   5   7     3314.94     3171.57     81.32 o 
   3   5   7     7184.60     6828.20     72.54 o 
   4   5   7      567.05      608.87     33.19 o 
   5   5   7      372.61      436.06     26.56 o 
   6   5   7     1532.91     1390.71    120.12 o 
   7   5   7      931.07      917.66     40.07 o 
   8   5   7      350.75      309.57     33.29 o 
   9   5   7       58.32       73.93     89.40 o 
   0   6   7      421.65      587.19    106.42 o 
   1   6   7     3010.98     2877.55     43.89 o 
   2   6   7    11332.21    10797.17    109.28 o 
   3   6   7        2.63       16.06     68.12 o 
   4   6   7      360.26      398.44     31.29 o 
   5   6   7      839.54      844.16     15.03 o 
   6   6   7      647.81      571.54     45.84 o 
   7   6   7      408.61      482.71     53.01 o 
   8   6   7        0.17        4.25     19.89 o 
   9   6   7        0.72       12.87     20.00 o 
   1   7   7     2900.84     2775.28     22.26 o 
   2   7   7      658.00      710.29     18.19 o 
   3   7   7       62.01       92.75     31.37 o 
   4   7   7        0.58        6.21     20.47 o 
   5   7   7       91.78      154.70     27.49 o 
   6   7   7       52.20       57.96     20.09 o 
   7   7   7      601.02      541.91     22.48 o 
   8   7   7      450.43      472.56     39.60 o 
   0   8   7     1411.85     1421.90    193.46 o 
   1   8   7      343.52      313.24     36.10 o 
   2   8   7      706.84      647.36     17.99 o 
   3   8   7       15.52       29.38     15.70 o 
   4   8   7      440.12      528.98     48.45 o 
   5   8   7      433.92      469.47     29.97 o 
   6   8   7       96.51      123.97     91.34 o 
   7   8   7      684.31      627.21     25.75 o 
   8   8   7       72.21       86.48     53.70 o 
   1   9   7     3956.08     3586.94     88.04 o 
   2   9   7      109.88      178.86     30.58 o 
   3   9   7     2556.97     2887.10     78.25 o 
   4   9   7     1304.67     1320.01     71.17 o 
   5   9   7       15.12       41.81     56.02 o 
   6   9   7       72.02      139.71     51.94 o 
   7   9   7      837.90      732.34     25.95 o 
   8   9   7       39.66       60.09     72.62 o 
   0  10   7      213.95      226.95    121.74 o 
   1  10   7      193.46      235.18     25.39 o 
   2  10   7        0.39       11.38     16.71 o 
   3  10   7     1158.70     1602.53     60.97 o 
   4  10   7        1.61        8.85     18.22 o 
   5  10   7      932.71      989.37     54.50 o 
   6  10   7        9.68       32.16     19.26 o 
   7  10   7        0.86       26.50     52.04 o 
   8  10   7      106.50      203.71     76.20 o 
   1  11   7     2660.43     2739.97     71.77 o 
   2  11   7       42.89       93.52     81.29 o 
   3  11   7        1.16       34.62     56.42 o 
   4  11   7      150.24      166.35     60.90 o 
   5  11   7     1075.93     1124.56     53.15 o 
   6  11   7       35.64       61.79     27.82 o 
   7  11   7      176.50      173.51     32.30 o 
   8  11   7      176.83      282.69     55.14 o 
   0  12   7     3481.55     3200.53     47.23 o 
   1  12   7     4017.75     4213.09     82.40 o 
   2  12   7       43.96       67.76     64.56 o 
   3  12   7      106.46      234.39     51.21 o 
   4  12   7        1.96       29.86     64.84 o 
   5  12   7       93.58       99.16     26.06 o 
   6  12   7        4.78       43.37     61.45 o 
   7  12   7      136.89      166.24     20.09 o 
   8  12   7       66.83      130.73     92.38 o 
   1  13   7      862.78      750.21     34.74 o 
   2  13   7      644.27      650.51     47.17 o 
   3  13   7       47.62       87.03     34.36 o 
   4  13   7      899.91      980.16    102.65 o 
   5  13   7        3.58       25.28     12.95 o 
   6  13   7       96.81      140.99    102.71 o 
   7  13   7       19.61       32.60     28.24 o 
   0  14   7     2154.74     2112.88     95.53 o 
   1  14   7       36.53       73.20     58.74 o 
   2  14   7      397.45      475.97     82.72 o 
   3  14   7       15.42       31.86     21.95 o 
   4  14   7      252.50      383.12     73.92 o 
   5  14   7      252.00      292.84     37.15 o 
   6  14   7      530.90      652.75    110.42 o 
   7  14   7       25.90       58.93     33.30 o 
   1  15   7      835.13      859.64     75.13 o 
   2  15   7      391.84      434.83     36.44 o 
   3  15   7      189.67      188.19      7.20 o 
   4  15   7     2831.32     2609.30     70.44 o 
   5  15   7      377.18      348.61     68.49 o 
   6  15   7      770.79      620.41     52.25 o 
   7  15   7      414.97      379.67     34.74 o 
   0  16   7     2111.32     2133.00    163.91 o 
   1  16   7      344.24      388.77     37.99 o 
   2  16   7        1.45        5.15     21.15 o 
   3  16   7      163.05      194.74     41.95 o 
   4  16   7      786.62      744.61     64.78 o 
   5  16   7      603.57      646.50     56.89 o 
   6  16   7       22.15       55.49     46.86 o 
   1  17   7       16.56       48.83     53.13 o 
   2  17   7      217.55      228.32     58.29 o 
   3  17   7       60.76       70.90     14.61 o 
   4  17   7      662.03      581.32     24.62 o 
   5  17   7        5.97       23.79     25.44 o 
   6  17   7       65.80       69.37     77.72 o 
   0  18   7       31.87       32.87     21.68 o 
   1  18   7     1416.65     1563.68     77.91 o 
   2  18   7       41.13       73.68     94.60 o 
   3  18   7      355.62      310.79     32.69 o 
   4  18   7        2.01       21.67     17.03 o 
   5  18   7      369.31      363.69     31.06 o 
   1  19   7      567.99      580.69     51.50 o 
   2  19   7      147.26      164.04     65.61 o 
   3  19   7      151.11      209.59     81.38 o 
   4  19   7      208.20      285.03     52.34 o 
   5  19   7       36.75       59.43     24.38 o 
   0  20   7       10.22       10.42    108.76 o 
   1  20   7       34.27       39.88     28.98 o 
   2  20   7      301.85      290.62     77.47 o 
   3  20   7        0.24       41.80    121.50 o 
   4  20   7       44.84       60.55     31.40 o 
   1  21   7        0.49       30.64     44.64 o 
   2  21   7       50.34      112.34     54.59 o 
   3  21   7        0.75        5.72      3.46 o 
   4  21   7       44.01       87.55     90.87 o 
   0  22   7      886.19      822.91    181.65 o 
   1  22   7      394.41      395.99     46.47 o 
   2  22   7      281.70      286.43     25.05 o 
   3  22   7        8.56       27.83     32.10 o 
   1  23   7        1.01       20.55     23.30 o 
   0   0   8    21366.15    21718.49    197.27 o 
   1   0   8      800.09      863.65     64.17 o 
   2   0   8       27.39       92.18    127.86 o 
   3   0   8     1719.24     1916.45     73.07 o 
   4   0   8      558.83      519.06     55.31 o 
   5   0   8      675.87      868.62     74.68 o 
   6   0   8      501.97      471.53     47.64 o 
   7   0   8        0.05       13.89     66.46 o 
   8   0   8       10.97       31.21    101.98 o 
   9   0   8       57.69       53.96     20.76 o 
   1   1   8      361.29      327.08     40.93 o 
   2   1   8     7546.27     6844.23    167.38 o 
   3   1   8       63.37      167.49     38.08 o 
   4   1   8     7842.23     7583.01    111.46 o 
   5   1   8     1061.77     1107.72     24.80 o 
   6   1   8      215.87      392.61     71.12 o 
   7   1   8      408.03      375.80     21.78 o 
   8   1   8      152.88      133.95     16.25 o 
   9   1   8       30.46       44.08     51.19 o 
   0   2   8      145.79      231.59    114.22 o 
   1   2   8     4455.78     4215.20     94.11 o 
   2   2   8      250.75      242.90     18.12 o 
   3   2   8      247.37      325.60     45.53 o 
   4   2   8     1614.68     1562.64     81.51 o 
   5   2   8      101.23      136.13     34.13 o 
   6   2   8       23.18       25.20     10.92 o 
   7   2   8      143.03      139.36     14.61 o 
   8   2   8      451.20      526.11     55.23 o 
   9   2   8        1.56        7.58     10.46 o 
   1   3   8      703.66      819.07     65.74 o 
   2   3   8      896.76      893.50     49.96 o 
   3   3   8     3293.90     3235.74    140.77 o 
   4   3   8     1213.04     1446.89    107.99 o 
   5   3   8      300.15      311.44     52.11 o 
   6   3   8     5032.41     4594.52    146.10 o 
   7   3   8      117.91      149.02     16.78 o 
   8   3   8     1327.34     1182.07     29.13 o 
   9   3   8       66.90       75.02     59.32 o 
   0   4   8    16956.77    16754.99    477.31 o 
   1   4   8      887.98     1019.20    110.82 o 
   2   4   8     4017.46     3956.10     61.19 o 
   3   4   8      154.84      276.03     64.38 o 
   4   4   8     1134.28     1126.02     13.73 o 
   5   4   8      262.18      349.63     38.14 o 
   6   4   8      225.16      215.97      7.99 o 
   7   4   8        1.04       23.83     14.39 o 
   8   4   8        0.03       26.50     57.20 o 
   9   4   8       70.52      149.77     58.21 o 
   1   5   8     1479.65     1661.79    113.99 o 
   2   5   8     1338.45     1375.61    125.41 o 
   3   5   8      172.57      181.53     17.93 o 
   4   5   8      766.42      935.35    112.30 o 
   5   5   8       16.98       26.02     11.69 o 
   6   5   8       96.10      206.59     64.76 o 
   7   5   8      146.71      149.52     29.73 o 
   8   5   8       55.14       61.05     21.69 o 
   9   5   8       62.05       92.29    106.89 o 
   0   6   8      279.36      414.24     78.02 o 
   1   6   8      555.78      538.69     16.66 o 
   2   6   8      928.61     1074.30     31.12 o 
   3   6   8      483.06      476.66     29.46 o 
   4   6   8       29.12      137.31     32.75 o 
   5   6   8       49.12      139.50     65.17 o 
   6   6   8     1110.67     1063.67     59.24 o 
   7   6   8      762.15      685.77     32.56 o 
   8   6   8      111.49      133.06     51.23 o 
   1   7   8     1960.76     1994.40     98.50 o 
   2   7   8      450.37      628.15     83.57 o 
   3   7   8      148.67      286.27     50.82 o 
   4   7   8       94.54       82.26     11.44 o 
   5   7   8     1508.51     1385.69     67.65 o 
   6   7   8     1154.45     1398.31     66.94 o 
   7   7   8      789.19      859.25     93.49 o 
   8   7   8      959.00      844.25     22.84 o 
   0   8   8     4347.07     4363.15    179.81 o 
   1   8   8      361.64      434.55     72.52 o 
   2   8   8      476.68      511.84     43.76 o 
   3   8   8      183.23      305.43     38.90 o 
   4   8   8       98.90       85.91     61.30 o 
   5   8   8      242.63      263.00     59.20 o 
   6   8   8      358.93      410.31     45.22 o 
   7   8   8      255.40      385.04     73.93 o 
   8   8   8      312.16      411.67     66.99 o 
   1   9   8        0.21        6.77      9.20 o 
   2   9   8     3368.34     3083.74     33.55 o 
   3   9   8        0.45        1.54      9.49 o 
   4   9   8     2549.13     2367.60     45.46 o 
   5   9   8       39.64       58.83     17.68 o 
   6   9   8      562.49      542.02     61.39 o 
   7   9   8        6.60       10.92      6.66 o 
   8   9   8       64.20       72.91     47.40 o 
   0  10   8     1834.70     2089.65    141.85 o 
   1  10   8        5.26       38.87     46.58 o 
   2  10   8     1297.88     1366.21     99.17 o 
   3  10   8      432.09      430.22     25.78 o 
   4  10   8     4185.34     4425.21    101.98 o 
   5  10   8      127.23      133.21     49.80 o 
   6  10   8      625.88      608.95     55.93 o 
   7  10   8       43.10       56.52     43.26 o 
   8  10   8        1.22       10.18     17.11 o 
   1  11   8      127.25      156.96     35.69 o 
   2  11   8      847.32      817.54     35.07 o 
   3  11   8       83.10      110.28     21.24 o 
   4  11   8     3531.98     3331.16     75.69 o 
   5  11   8      165.02      331.46     74.67 o 
   6  11   8      296.61      334.51     41.48 o 
   7  11   8        5.18       13.71     29.58 o 
   8  11   8       15.35       28.26     24.07 o 
   0  12   8     7405.94     6635.74     61.77 o 
   1  12   8      289.68      314.82     26.48 o 
   2  12   8     4441.51     4125.39    152.09 o 
   3  12   8      195.59      177.18     59.40 o 
   4  12   8      822.37      878.52     63.39 o 
   5  12   8      156.67      187.92     99.74 o 
   6  12   8       38.85       42.97     23.22 o 
   7  12   8       56.88      122.98     62.37 o 
   1  13   8      158.08      209.74     53.81 o 
   2  13   8      253.55      255.88     29.69 o 
   3  13   8      207.80      285.57     54.83 o 
   4  13   8      127.14      207.37     40.78 o 
   5  13   8      186.71      291.18     80.16 o 
   6  13   8      728.32      686.71     25.15 o 
   7  13   8       20.91       27.06     41.70 o 
   0  14   8     7480.95     6951.22     92.22 o 
   1  14   8      665.07      711.83    102.58 o 
   2  14   8     2244.21     2488.76    108.21 o 
   3  14   8       15.26       48.49     53.58 o 
   4  14   8       76.39       76.69      8.90 o 
   5  14   8      108.43      122.43     24.16 o 
   6  14   8      195.11      182.11     28.75 o 
   7  14   8       23.35       28.28     23.49 o 
   1  15   8     1088.29     1210.62     86.76 o 
   2  15   8       23.91       76.91    105.31 o 
   3  15   8       22.53       50.70     28.18 o 
   4  15   8      256.60      231.17     20.88 o 
   5  15   8       14.72       46.67     34.77 o 
   6  15   8       14.47       21.26     68.68 o 
   7  15   8       93.24      129.68     37.47 o 
   0  16   8      418.71      442.83     33.05 o 
   1  16   8        1.15        6.21     10.12 o 
   2  16   8     1481.78     1445.55    130.93 o 
   3  16   8       16.15       21.62     17.90 o 
   4  16   8       83.38      203.23     62.68 o 
   5  16   8      430.12      421.57     28.64 o 
   6  16   8       49.72       85.60     31.23 o 
   1  17   8       13.16       12.51     10.07 o 
   2  17   8      668.27      643.86     33.69 o 
   3  17   8      249.74      239.06     17.77 o 
   4  17   8       53.57       60.86     70.84 o 
   5  17   8        0.00        7.82     71.74 o 
   6  17   8      512.65      448.35     31.56 o 
   0  18   8     5289.46     4512.84    154.10 o 
   1  18   8      196.02      354.25    115.43 o 
   2  18   8     1698.82     1798.93     55.41 o 
   3  18   8       59.56       65.90     16.38 o 
   4  18   8      314.79      491.96    158.51 o 
   5  18   8       58.14       90.74     42.64 o 
   1  19   8       39.62       68.43    108.50 o 
   2  19   8      177.56      181.67     74.90 o 
   3  19   8       39.42       65.80     25.25 o 
   4  19   8      284.53      292.94     37.51 o 
   5  19   8       20.51       28.34     19.66 o 
   0  20   8      118.21      262.22    130.35 o 
   1  20   8       28.68       63.62     52.31 o 
   2  20   8      309.43      265.72     57.09 o 
   3  20   8       11.26       22.62     29.24 o 
   4  20   8      655.93      583.96     31.29 o 
   1  21   8      115.06      138.32     10.77 o 
   2  21   8       94.99      102.04     11.83 o 
   3  21   8        6.07       29.39    109.93 o 
   0  22   8      184.23      204.67     49.36 o 
   1  22   8       72.40      115.29     90.88 o 
   2  22   8        8.08       49.57     82.41 o 
   1  23   8       21.03       41.03    147.22 o 
   1   1   9      818.92      797.18     26.39 o 
   2   1   9     1992.69     2471.13     77.18 o 
   3   1   9      288.07      287.76     39.69 o 
   4   1   9      659.99      751.21    100.84 o 
   5   1   9      514.65      558.53     46.76 o 
   6   1   9      261.18      260.80     22.22 o 
   7   1   9      952.67      846.59     56.79 o 
   8   1   9       37.90       48.41     15.58 o 
   9   1   9       94.95      134.16     78.92 o 
   0   2   9     7159.31     7039.81    309.72 o 
   1   2   9     9632.08     9302.39    284.05 o 
   2   2   9     1117.82     1215.76     45.61 o 
   3   2   9      996.04      891.19     38.84 o 
   4   2   9      530.86      581.11     40.23 o 
   5   2   9      846.22      980.47     79.44 o 
   6   2   9      803.39      818.02     61.75 o 
   7   2   9      635.72      552.88     23.46 o 
   8   2   9       20.06       34.54     25.97 o 
   9   2   9      147.17      141.91     39.44 o 
   1   3   9     1192.12     1563.21     50.12 o 
   2   3   9      342.19      315.70     45.78 o 
   3   3   9     1549.13     1566.27     53.14 o 
   4   3   9     1509.02     1649.50     56.90 o 
   5   3   9       26.93       58.73     25.17 o 
   6   3   9      276.76      360.01     40.47 o 
   7   3   9      756.64      695.66     72.64 o 
   8   3   9      293.39      298.82     31.87 o 
   9   3   9       15.42       50.86     56.79 o 
   0   4   9     1442.53     1708.63    129.26 o 
   1   4   9     2298.36     2150.58     25.71 o 
   2   4   9       77.04      102.08     31.09 o 
   3   4   9       13.94       39.95     55.02 o 
   4   4   9      328.59      359.67     28.89 o 
   5   4   9      939.52     1127.61     54.17 o 
   6   4   9      682.34      688.54     70.56 o 
   7   4   9       38.75       56.30     36.76 o 
   8   4   9       12.65       18.73      9.93 o 
   1   5   9     2120.64     2129.81    122.60 o 
   2   5   9      880.30      972.24     45.51 o 
   3   5   9     5952.21     5608.60    130.43 o 
   4   5   9      245.93      330.36     61.63 o 
   5   5   9       12.61       52.17     46.91 o 
   6   5   9        1.54       22.55     48.42 o 
   7   5   9       73.38       86.00      9.96 o 
   8   5   9      869.69      746.40     23.49 o 
   0   6   9     4723.54     4315.68    184.38 o 
   1   6   9     1241.66     1260.72     44.18 o 
   2   6   9      108.63      160.76     29.84 o 
   3   6   9       96.69      106.03     14.32 o 
   4   6   9     1064.70     1161.51     87.81 o 
   5   6   9      625.40      590.65     47.26 o 
   6   6   9       20.21       86.87     27.11 o 
   7   6   9      348.04      365.84     36.49 o 
   8   6   9       11.49       25.24     19.93 o 
   1   7   9       49.98       62.24      8.43 o 
   2   7   9       53.48       66.72     27.72 o 
   3   7   9      480.90      545.08     38.39 o 
   4   7   9     1609.26     1830.25     59.21 o 
   5   7   9      358.06      323.11     49.84 o 
   6   7   9       47.50      159.94     41.44 o 
   7   7   9      386.37      345.41     26.27 o 
   8   7   9      225.64      279.86     32.31 o 
   0   8   9       18.78       25.32      7.95 o 
   1   8   9     2965.56     2931.72     85.98 o 
   2   8   9      400.49      433.13     35.81 o 
   3   8   9      222.96      233.32     24.05 o 
   4   8   9     1026.20     1220.88     89.60 o 
   5   8   9      552.70      782.44    127.19 o 
   6   8   9     1466.36     1640.23     75.84 o 
   7   8   9      254.05      351.08    112.48 o 
   8   8   9       59.37       64.73     14.63 o 
   1   9   9     1477.59     1616.12    112.68 o 
   2   9   9      361.71      360.79     36.78 o 
   3   9   9     1436.07     1348.95     12.26 o 
   4   9   9       26.45       23.85      7.12 o 
   5   9   9      551.39      650.41    108.82 o 
   6   9   9      244.59      280.80     50.28 o 
   7   9   9      436.02      477.47     83.05 o 
   8   9   9        0.85       16.98     14.65 o 
   0  10   9     3763.99     3864.62    105.00 o 
   1  10   9      188.94      255.10     30.64 o 
   2  10   9       23.70       29.64     46.58 o 
   3  10   9      150.44      200.31     75.61 o 
   4  10   9      196.47      211.52     28.73 o 
   5  10   9        8.51       19.56     10.01 o 
   6  10   9       72.73      120.71     40.46 o 
   7  10   9      103.00      154.52     34.18 o 
   8  10   9       24.25       46.37     48.97 o 
   1  11   9      123.13      132.48     68.91 o 
   2  11   9     1619.97     1509.33    147.13 o 
   3  11   9      840.11      881.71     36.00 o 
   4  11   9      651.37      647.75     89.11 o 
   5  11   9        0.07        4.91      4.34 o 
   6  11   9      915.86      999.20     34.79 o 
   7  11   9      550.35      583.61     51.20 o 
   8  11   9        2.98       13.86     25.79 o 
   0  12   9      155.02      287.58     82.39 o 
   1  12   9     3207.92     2899.84    181.78 o 
   2  12   9      346.47      346.90     58.72 o 
   3  12   9        9.35       17.42     16.82 o 
   4  12   9      102.93      194.84     47.11 o 
   5  12   9      704.04      765.52     69.67 o 
   6  12   9      437.29      575.58    118.98 o 
   7  12   9       66.21       62.00     14.89 o 
   1  13   9      240.62      333.54     44.68 o 
   2  13   9     4621.98     4478.51     90.88 o 
   3  13   9       25.80       34.33      7.70 o 
   4  13   9      349.20      385.85     35.34 o 
   5  13   9        0.30        8.44     46.91 o 
   6  13   9      381.03      465.35    100.63 o 
   7  13   9      387.48      346.96     52.93 o 
   0  14   9     2525.23     2341.40    116.98 o 
   1  14   9     1552.67     1620.10    154.02 o 
   2  14   9     1743.83     1819.99    109.93 o 
   3  14   9      601.65      545.08     57.02 o 
   4  14   9      276.73      364.84     43.69 o 
   5  14   9      188.75      263.32     90.99 o 
   6  14   9       25.28       67.87     63.73 o 
   7  14   9      104.35      122.14     14.98 o 
   1  15   9      252.06      357.20     60.93 o 
   2  15   9      248.04      238.34     85.79 o 
   3  15   9      548.88      588.00     47.19 o 
   4  15   9      142.93      158.09     10.92 o 
   5  15   9       84.06      199.90     97.19 o 
   6  15   9      878.13      953.99     75.74 o 
   0  16   9      451.18      638.73    175.88 o 
   1  16   9       34.13      202.99    112.34 o 
   2  16   9     2638.60     2352.71    128.99 o 
   3  16   9     1035.96      988.95     62.18 o 
   4  16   9      582.44      545.22     51.42 o 
   5  16   9      783.90      730.36     38.43 o 
   6  16   9        1.84       16.34     66.06 o 
   1  17   9        4.06       29.07     52.29 o 
   2  17   9      221.04      350.22     70.99 o 
   3  17   9       31.18       50.52     44.06 o 
   4  17   9        2.89        9.42      3.69 o 
   5  17   9       83.06       86.26     40.21 o 
   6  17   9       14.58       50.32     39.42 o 
   0  18   9       18.24       33.69     29.70 o 
   1  18   9      578.76      547.26     39.70 o 
   2  18   9       96.21      245.95     58.13 o 
   3  18   9       28.47       36.16     12.06 o 
   4  18   9        3.72       28.18     86.53 o 
   5  18   9       45.54       55.99     54.85 o 
   1  19   9      210.48      235.73     67.04 o 
   2  19   9        6.72        9.22     20.07 o 
   3  19   9      300.71      329.60     34.65 o 
   4  19   9        3.81       29.46     76.58 o 
   5  19   9        3.19        8.30     11.26 o 
   0  20   9      631.28      655.87    185.39 o 
   1  20   9       55.86      158.63     69.29 o 
   2  20   9       19.75       27.55      8.25 o 
   3  20   9      101.98      114.27     81.00 o 
   4  20   9       53.42       79.88     70.21 o 
   1  21   9      102.87      150.47    146.76 o 
   2  21   9      461.60      435.85     49.30 o 
   3  21   9        0.01       12.13     62.61 o 
   0  22   9      467.83      458.31     52.52 o 
   1  22   9      703.16      636.77     73.02 o 
   2  22   9      315.51      254.92     45.21 o 
   0   0  10    14904.20    14494.00    202.03 o 
   1   0  10    16386.26    15204.28    107.20 o 
   2   0  10      182.55      285.62     89.11 o 
   3   0  10      612.65      663.68    109.37 o 
   4   0  10     1621.67     1661.04     40.26 o 
   5   0  10       49.48      156.03     80.59 o 
   6   0  10     1965.38     2102.79    155.83 o 
   7   0  10     1431.86     1379.22    109.45 o 
   8   0  10      218.39      254.08     38.08 o 
   9   0  10        5.55       12.69     13.36 o 
   1   1  10      764.51      853.76     54.19 o 
   2   1  10     1124.41     1416.03     54.89 o 
   3   1  10      847.81      832.29     75.51 o 
   4   1  10     2989.74     2678.41    132.62 o 
   5   1  10      536.48      785.41     90.44 o 
   6   1  10      665.53      658.64     35.15 o 
   7   1  10      482.62      474.23     64.65 o 
   8   1  10      185.88      163.34     20.38 o 
   0   2  10     1809.55     1929.81    139.59 o 
   1   2  10      128.84      128.94     22.89 o 
   2   2  10     1336.49     1230.59     67.22 o 
   3   2  10     3761.35     3540.79     25.42 o 
   4   2  10      743.91      691.00     25.93 o 
   5   2  10      541.21      559.65     63.44 o 
   6   2  10       16.54       24.02     10.10 o 
   7   2  10      240.95      374.75     72.73 o 
   8   2  10      332.62      350.96     34.18 o 
   1   3  10      352.89      441.43     42.25 o 
   2   3  10     4586.62     4475.47     38.71 o 
   3   3  10      375.96      355.67     50.56 o 
   4   3  10     2193.01     2427.52    130.16 o 
   5   3  10       94.08       79.67      9.64 o 
   6   3  10       50.91       70.14     21.51 o 
   7   3  10      112.21      133.20     37.64 o 
   8   3  10      492.99      486.53     49.75 o 
   0   4  10     1351.44     1828.46    160.77 o 
   1   4  10      473.33      486.30     47.03 o 
   2   4  10       69.18      187.82     28.98 o 
   3   4  10      163.77      233.84     76.93 o 
   4   4  10     3162.91     2869.53    159.09 o 
   5   4  10      470.84      495.69     19.66 o 
   6   4  10     1019.40     1164.21     41.90 o 
   7   4  10        6.49       10.23      4.07 o 
   8   4  10      386.31      357.92     29.74 o 
   1   5  10       30.40       80.02     67.36 o 
   2   5  10     1152.80     1282.22    127.98 o 
   3   5  10      371.28      450.79     46.13 o 
   4   5  10      601.96      576.05     39.74 o 
   5   5  10      826.59      719.67     86.04 o 
   6   5  10        0.25        3.37      9.53 o 
   7   5  10        7.59       28.08     23.90 o 
   8   5  10       16.08       25.35     42.68 o 
   0   6  10     8066.71     7259.12     85.62 o 
   1   6  10      190.18      277.95     37.68 o 
   2   6  10     1380.01     1341.32     81.20 o 
   3   6  10     1565.62     1510.28    149.17 o 
   4   6  10     1622.59     1938.20     99.39 o 
   5   6  10      737.06      763.36     52.04 o 
   6   6  10      160.33      184.47     29.10 o 
   7   6  10      252.58      316.95     61.25 o 
   8   6  10       23.84       33.73     72.95 o 
   1   7  10     1487.73     1570.62    113.04 o 
   2   7  10     5334.49     5112.05    107.15 o 
   3   7  10      631.94      622.10     72.06 o 
   4   7  10     3386.78     3125.02    118.33 o 
   5   7  10     2046.27     2158.34     89.79 o 
   6   7  10       94.31      143.91     61.20 o 
   7   7  10       10.21       13.26      9.10 o 
   8   7  10      123.59      178.09     73.50 o 
   0   8  10       49.36      128.57    107.31 o 
   1   8  10      401.28      462.89     38.72 o 
   2   8  10       47.02       66.23     29.12 o 
   3   8  10      213.08      201.31     19.63 o 
   4   8  10     2425.85     2547.43     74.91 o 
   5   8  10       21.52       77.28     72.86 o 
   6   8  10       19.30       21.36     21.20 o 
   7   8  10      190.63      204.50     45.85 o 
   8   8  10       34.56       32.99     30.34 o 
   1   9  10      144.41      192.04     19.51 o 
   2   9  10       19.47       97.40     31.39 o 
   3   9  10      133.30      198.43     28.37 o 
   4   9  10      253.32      229.27     46.53 o 
   5   9  10     1812.96     1875.47     38.75 o 
   6   9  10      475.64      481.43     46.72 o 
   7   9  10      607.48      601.98     47.47 o 
   8   9  10      123.43      133.85     35.84 o 
   0  10  10     3852.11     3492.47    127.48 o 
   1  10  10     1880.44     1904.32     67.71 o 
   2  10  10     3263.32     3048.96     90.22 o 
   3  10  10     1778.89     1791.38    135.10 o 
   4  10  10      297.11      318.05     16.30 o 
   5  10  10      181.14      370.72     95.52 o 
   6  10  10      157.75      169.98     24.75 o 
   7  10  10       52.86       58.37     61.84 o 
   8  10  10       31.43       65.53     82.34 o 
   1  11  10        4.34       14.65     27.40 o 
   2  11  10      334.01      369.47     63.77 o 
   3  11  10      629.23      608.79     64.05 o 
   4  11  10       31.45       49.34     52.88 o 
   5  11  10      271.91      257.10     51.66 o 
   6  11  10     1597.59     1517.80    111.04 o 
   7  11  10      243.69      243.23     57.85 o 
   0  12  10      287.15      324.06     49.16 o 
   1  12  10      438.14      429.23     32.51 o 
   2  12  10     1054.01      995.41     78.73 o 
   3  12  10     1085.86     1063.47     59.30 o 
   4  12  10      876.16      800.50     47.45 o 
   5  12  10       35.07       63.09     66.21 o 
   6  12  10      140.86      121.58     16.76 o 
   7  12  10       37.45       49.20     50.42 o 
   1  13  10        0.25        1.85     19.73 o 
   2  13  10     2792.24     2728.66    137.33 o 
   3  13  10      552.46      529.11     50.12 o 
   4  13  10      939.74      849.24     26.87 o 
   5  13  10       88.78      147.34     29.33 o 
   6  13  10        4.15       17.53     26.38 o 
   7  13  10       28.57       37.01     16.16 o 
   0  14  10      126.18      111.88     88.88 o 
   1  14  10       20.65       61.84     48.31 o 
   2  14  10      374.88      347.96     20.28 o 
   3  14  10       73.60       92.19     54.48 o 
   4  14  10       72.48       94.26     77.64 o 
   5  14  10      161.41      160.06     30.33 o 
   6  14  10      636.80      603.35     29.43 o 
   7  14  10       35.37       37.07     10.01 o 
   1  15  10       13.88       20.05      9.62 o 
   2  15  10      660.66      709.26     51.99 o 
   3  15  10      290.86      268.61     38.98 o 
   4  15  10      143.90      231.06     51.73 o 
   5  15  10       36.60       65.27     37.35 o 
   6  15  10       33.77       50.20     22.82 o 
   0  16  10      712.74      698.09     78.71 o 
   1  16  10      325.01      387.25     59.34 o 
   2  16  10        2.43        4.49      9.06 o 
   3  16  10      231.63      287.24     34.92 o 
   4  16  10      240.57      348.95     67.52 o 
   5  16  10      108.96      127.68    101.89 o 
   6  16  10      105.16      112.01     17.47 o 
   1  17  10        7.20       37.47     23.34 o 
   2  17  10     2603.19     2529.25     80.73 o 
   3  17  10      315.32      313.83     27.44 o 
   4  17  10      601.19      570.38     72.21 o 
   5  17  10      204.63      203.43     40.21 o 
   0  18  10      162.42      160.55     32.08 o 
   1  18  10       37.29       43.56     14.06 o 
   2  18  10      153.35      166.73     24.34 o 
   3  18  10      456.98      503.03     91.59 o 
   4  18  10      512.19      441.91     22.50 o 
   5  18  10       28.45       88.32     98.01 o 
   1  19  10       35.97       29.30     47.73 o 
   2  19  10       19.87       21.43     34.93 o 
   3  19  10       73.80       98.95     65.41 o 
   4  19  10       48.97       47.02     25.55 o 
   0  20  10     1322.68     1663.59    214.52 o 
   1  20  10      731.78      739.80    164.68 o 
   2  20  10      477.28      442.80     47.70 o 
   3  20  10      259.98      341.87     66.72 o 
   4  20  10        6.20       45.95    175.11 o 
   1  21  10       54.01       53.19     27.12 o 
   2  21  10      232.97      263.88     58.98 o 
   3  21  10        1.56       22.40     82.86 o 
   0  22  10      155.30      203.82     70.72 o 
   1  22  10        5.27        7.70     51.58 o 
   2  22  10      410.20      402.97     39.33 o 
   1   1  11     6562.92     6237.97     98.62 o 
   2   1  11     1577.72     1680.37    161.66 o 
   3   1  11     3503.46     3838.56     99.01 o 
   4   1  11      127.64      183.87     38.75 o 
   5   1  11     1591.12     1579.06     74.17 o 
   6   1  11      163.44      198.48     38.60 o 
   7   1  11      236.41      270.02     56.57 o 
   8   1  11      282.25      363.86     52.38 o 
   0   2  11       31.93      188.46     77.22 o 
   1   2  11      562.56      705.99     80.90 o 
   2   2  11      187.04      264.80     35.34 o 
   3   2  11     2013.86     2208.33    128.10 o 
   4   2  11      159.15      225.52     31.58 o 
   5   2  11     5272.03     4949.77    119.88 o 
   6   2  11      266.06      296.12     37.73 o 
   7   2  11      308.66      321.76     28.67 o 
   8   2  11      220.20      235.49     15.65 o 
   1   3  11     6207.31     6184.37    133.67 o 
   2   3  11     5074.23     4842.03    140.15 o 
   3   3  11     3530.46     3702.43     64.69 o 
   4   3  11       91.35      100.61      6.35 o 
   5   3  11     1507.67     1757.20     83.77 o 
   6   3  11      105.24      129.68     20.10 o 
   7   3  11      662.93      573.37     40.84 o 
   8   3  11      427.47      417.28     20.34 o 
   0   4  11     3408.44     3083.20     50.71 o 
   1   4  11     4635.88     4322.93     76.44 o 
   2   4  11      493.43      633.10     36.46 o 
   3   4  11      515.30      496.60     35.60 o 
   4   4  11      512.68      489.20     69.94 o 
   5   4  11      372.94      370.38     94.06 o 
   6   4  11      207.45      231.62     60.64 o 
   7   4  11      390.70      455.72     51.46 o 
   8   4  11      117.03      154.20     51.85 o 
   1   5  11      337.76      450.59     38.02 o 
   2   5  11      276.10      265.05     40.34 o 
   3   5  11      738.30      712.60     41.55 o 
   4   5  11      986.19      942.62     21.56 o 
   5   5  11     1534.83     1384.98    197.71 o 
   6   5  11      128.58      259.51     68.51 o 
   7   5  11     1230.87     1344.02     83.68 o 
   8   5  11       72.78       65.53      2.67 o 
   0   6  11     6545.90     6701.65    488.46 o 
   1   6  11     5707.34     5499.64     87.86 o 
   2   6  11      516.75      614.25     59.52 o 
   3   6  11      618.57      719.13    115.11 o 
   4   6  11      419.51      396.22     46.64 o 
   5   6  11       78.78       81.83     38.73 o 
   6   6  11      162.82      177.07     14.31 o 
   7   6  11      282.30      345.68     39.36 o 
   8   6  11      183.85      227.89     27.28 o 
   1   7  11      896.49     1038.37     93.10 o 
   2   7  11      242.77      360.16     59.12 o 
   3   7  11      264.22      271.50     22.68 o 
   4   7  11      228.03      311.69     57.23 o 
   5   7  11        0.25       38.24     57.17 o 
   6   7  11      950.08      812.21    113.82 o 
   7   7  11      235.45      214.14     37.79 o 
   8   7  11      171.82      198.87     44.87 o 
   0   8  11     3711.53     3270.43    202.86 o 
   1   8  11     1896.74     1943.96     43.38 o 
   2   8  11     1477.88     1487.37    181.73 o 
   3   8  11     2545.82     2407.76     46.61 o 
   4   8  11        3.41       12.36     10.02 o 
   5   8  11     1871.29     1725.13     53.51 o 
   6   8  11        0.22        9.26     73.62 o 
   7   8  11        2.10        8.57     83.20 o 
   8   8  11       11.27       15.97     62.64 o 
   1   9  11        6.94       14.22      9.80 o 
   2   9  11      169.46      297.30     55.81 o 
   3   9  11     3068.15     2919.13     71.99 o 
   4   9  11       67.36      151.97     83.36 o 
   5   9  11      428.30      441.15     25.26 o 
   6   9  11      861.91     1068.41     85.41 o 
   7   9  11       24.56       38.10     15.19 o 
   8   9  11       29.27       67.89    128.06 o 
   0  10  11      139.45      213.13     56.58 o 
   1  10  11     1793.01     1678.21     77.32 o 
   2  10  11      200.14      225.66     46.25 o 
   3  10  11       80.20      128.76     44.90 o 
   4  10  11       24.32       70.26     60.10 o 
   5  10  11       79.41      157.92     74.14 o 
   6  10  11       43.83      102.71     51.55 o 
   7  10  11        3.73       54.60    111.89 o 
   1  11  11        1.12        6.48     35.53 o 
   2  11  11       84.36      110.04     63.87 o 
   3  11  11     2779.96     2997.54     60.86 o 
   4  11  11      373.41      378.34     34.72 o 
   5  11  11      569.00      571.26     89.57 o 
   6  11  11       61.07       64.31     27.63 o 
   7  11  11       28.06       54.12     60.93 o 
   0  12  11     5054.71     4653.48    156.29 o 
   1  12  11      411.70      459.02     78.81 o 
   2  12  11      428.76      409.70     41.39 o 
   3  12  11     1057.18      961.12     96.80 o 
   4  12  11        3.19       67.55     84.06 o 
   5  12  11     2642.92     2487.41     66.07 o 
   6  12  11       94.39      106.70     32.96 o 
   7  12  11       73.02      100.78     92.04 o 
   1  13  11     2514.25     2374.10    130.69 o 
   2  13  11      494.45      431.83     42.60 o 
   3  13  11     2731.83     2353.13    113.94 o 
   4  13  11       57.87       57.56     58.94 o 
   5  13  11      290.88      322.68     35.49 o 
   6  13  11       25.61       75.20     73.19 o 
   7  13  11       13.59       29.21     20.80 o 
   0  14  11     2775.07     2802.23    117.09 o 
   1  14  11     1499.13     1366.85     68.92 o 
   2  14  11      122.93      120.74     17.81 o 
   3  14  11       49.12       60.20     20.13 o 
   4  14  11      316.70      331.85     58.90 o 
   5  14  11       47.68       55.53     28.91 o 
   6  14  11      462.98      532.27     56.51 o 
   1  15  11     1927.77     2052.05     58.66 o 
   2  15  11       15.91       26.25     12.14 o 
   3  15  11       19.17       47.50     31.15 o 
   4  15  11      176.66      162.83     13.18 o 
   5  15  11      164.44      209.41     40.65 o 
   6  15  11        3.98       46.85     41.46 o 
   0  16  11      322.30      310.84     35.06 o 
   1  16  11      766.67      710.46     13.25 o 
   2  16  11       73.77      148.49     26.41 o 
   3  16  11       17.10       18.45     40.48 o 
   4  16  11        4.97       26.02     44.98 o 
   5  16  11       62.70       66.59     54.75 o 
   6  16  11      159.06      217.42     80.76 o 
   1  17  11       86.30      180.59     37.99 o 
   2  17  11      271.12      332.62     48.91 o 
   3  17  11        3.22        7.78     27.36 o 
   4  17  11       37.02      155.32     93.49 o 
   5  17  11        1.14       16.19     11.97 o 
   0  18  11      816.62      854.92    131.91 o 
   1  18  11       10.70       18.23     10.12 o 
   2  18  11      133.48      108.57     32.47 o 
   3  18  11      104.76      140.15     66.65 o 
   4  18  11        6.59       48.64     94.35 o 
   5  18  11      163.19      184.65     35.48 o 
   1  19  11       23.77       26.40      8.83 o 
   2  19  11      380.80      371.62     26.53 o 
   3  19  11      136.93      140.14     35.07 o 
   4  19  11       64.38       75.05     38.92 o 
   0  20  11       80.46      189.31    208.57 o 
   1  20  11       60.31       66.22     70.97 o 
   2  20  11        0.70        7.19     53.52 o 
   3  20  11        1.45       16.10     13.12 o 
   1  21  11      187.85      178.33     61.04 o 
   2  21  11        0.83       42.75    123.62 o 
   0  22  11      411.76      450.02    122.78 o 
   1  22  11        0.13       41.37    104.33 o 
   0   0  12    16145.92    14879.20    334.42 o 
   1   0  12     3681.92     3637.65    100.64 o 
   2   0  12      393.26      406.85     58.65 o 
   3   0  12     1818.20     1880.94     83.95 o 
   4   0  12     1229.82     1789.20    176.33 o 
   5   0  12      204.05      281.56     62.64 o 
   6   0  12       22.13       62.79     12.89 o 
   7   0  12      194.63      225.29     75.13 o 
   8   0  12      694.64      709.91     56.98 o 
   1   1  12     3958.36     4007.54     68.15 o 
   2   1  12      551.19      530.57     58.17 o 
   3   1  12     2302.73     2511.53     70.28 o 
   4   1  12      114.51      190.08     60.29 o 
   5   1  12     2871.17     2538.11    142.65 o 
   6   1  12     1642.03     1447.81     32.15 o 
   7   1  12        6.39       12.47      6.48 o 
   8   1  12       24.57       41.37     19.40 o 
   0   2  12     1409.58     1348.66    225.59 o 
   1   2  12      614.09      580.90     29.71 o 
   2   2  12      824.15      823.87     46.81 o 
   3   2  12     2435.81     2110.78     89.66 o 
   4   2  12       86.02      167.56     73.05 o 
   5   2  12       36.17       40.51     91.34 o 
   6   2  12     2262.29     2318.87     78.48 o 
   7   2  12      155.74      215.20     60.87 o 
   8   2  12        0.06        2.67      3.12 o 
   1   3  12      189.17      231.54     55.54 o 
   2   3  12     3194.39     2973.57     61.75 o 
   3   3  12      665.59      665.94     57.92 o 
   4   3  12     1327.28     1509.21     82.95 o 
   5   3  12     1231.29     1224.72    123.00 o 
   6   3  12      194.99      241.15     31.61 o 
   7   3  12     1431.38     1542.58     86.24 o 
   8   3  12      244.84      279.28     49.32 o 
   0   4  12    11139.21    11006.92    280.25 o 
   1   4  12     5852.62     5928.20    131.98 o 
   2   4  12      355.88      403.63     26.78 o 
   3   4  12      277.95      393.69     97.87 o 
   4   4  12      799.01      779.96     76.63 o 
   5   4  12       12.60       31.60     55.17 o 
   6   4  12      190.14      297.29     51.20 o 
   7   4  12       28.52       61.39     46.17 o 
   8   4  12        0.63        0.58     46.33 o 
   1   5  12      329.96      393.91     36.67 o 
   2   5  12       23.99      158.26     32.74 o 
   3   5  12      165.82      289.63     59.97 o 
   4   5  12      554.82      589.72    107.25 o 
   5   5  12      207.52      278.65     69.43 o 
   6   5  12      283.32      318.95     42.30 o 
   7   5  12      177.94      222.08     78.86 o 
   8   5  12       82.95      105.61     63.42 o 
   0   6  12        7.14       81.13     53.50 o 
   1   6  12        1.41       50.31     38.76 o 
   2   6  12      186.63      249.81     55.83 o 
   3   6  12      139.72      166.09     28.40 o 
   4   6  12     3139.47     2947.49     87.37 o 
   5   6  12       62.64      117.88     92.52 o 
   6   6  12      105.72      147.24     37.02 o 
   7   6  12      446.13      447.77     31.77 o 
   8   6  12       29.67       49.35     43.70 o 
   1   7  12      336.61      331.44     26.84 o 
   2   7  12     6820.30     6332.42    232.51 o 
   3   7  12        1.01        6.53      5.91 o 
   4   7  12      599.85      562.75     59.07 o 
   5   7  12     1313.82     1562.13     83.26 o 
   6   7  12      595.58      642.87     65.02 o 
   7   7  12      244.57      282.57     48.33 o 
   8   7  12       58.07       78.58    105.78 o 
   0   8  12     1443.52     1812.14     96.71 o 
   1   8  12      240.25      325.26     38.14 o 
   2   8  12        0.24       32.30     68.46 o 
   3   8  12     1415.75     1555.80     70.63 o 
   4   8  12     1361.28     1481.88    123.53 o 
   5   8  12      110.82      249.59     58.21 o 
   6   8  12      222.77      220.42     18.92 o 
   7   8  12      243.62      274.61     66.68 o 
   8   8  12        0.32        3.05     65.86 o 
   1   9  12      763.97      763.77     62.46 o 
   2   9  12      878.51      929.46     58.50 o 
   3   9  12     3682.04     3477.57    144.31 o 
   4   9  12      190.26      174.54     25.13 o 
   5   9  12      706.73      675.33     20.19 o 
   6   9  12       16.12       28.86     19.79 o 
   7   9  12      120.75      267.83    106.58 o 
   0  10  12        7.66       12.08     29.87 o 
   1  10  12      778.12      942.71    138.12 o 
   2  10  12     1202.82     1307.88     65.61 o 
   3  10  12      608.74      588.67     81.80 o 
   4  10  12      783.87      845.92     83.37 o 
   5  10  12     1318.77     1513.89     73.43 o 
   6  10  12      234.65      231.18     48.23 o 
   7  10  12       76.48       71.57     44.14 o 
   1  11  12       38.37       49.26     22.43 o 
   2  11  12      509.93      527.95     25.82 o 
   3  11  12     1215.48     1425.80     85.94 o 
   4  11  12      614.33      698.43     93.35 o 
   5  11  12     1067.26     1175.10     89.10 o 
   6  11  12       36.61       52.30     19.00 o 
   7  11  12      250.83      326.06     55.65 o 
   0  12  12        0.99       29.13     46.34 o 
   1  12  12     3624.69     3287.76     71.36 o 
   2  12  12      327.88      494.82     83.35 o 
   3  12  12     2215.44     2240.87    104.58 o 
   4  12  12      288.83      363.14     87.85 o 
   5  12  12      307.79      244.83     43.81 o 
   6  12  12       38.80       58.83     90.76 o 
   7  12  12        2.64        3.29     26.42 o 
   1  13  12      130.17      230.83     90.07 o 
   2  13  12     1398.48     1745.44     95.39 o 
   3  13  12        0.94       47.33     59.63 o 
   4  13  12      166.74      214.03     62.40 o 
   5  13  12      147.86      156.94     38.04 o 
   6  13  12      124.62      127.61     41.59 o 
   0  14  12    11438.53    10717.28    113.01 o 
   1  14  12     4489.94     4312.53     74.23 o 
   2  14  12        0.11        0.26      2.04 o 
   3  14  12        0.85       20.79     40.69 o 
   4  14  12     1129.56     1081.77     51.56 o 
   5  14  12       29.59       49.53     52.41 o 
   6  14  12        0.74        3.40     42.76 o 
   1  15  12        0.89       14.55     55.41 o 
   2  15  12       33.95       33.69     17.80 o 
   3  15  12      117.14      327.07    109.45 o 
   4  15  12       74.92       70.71     26.97 o 
   5  15  12      120.73      183.46    118.30 o 
   6  15  12        0.11       10.65     18.10 o 
   0  16  12      745.66      637.85     71.95 o 
   1  16  12     1051.92     1193.55     99.57 o 
   2  16  12       60.57      122.19     55.42 o 
   3  16  12      259.35      305.48     36.87 o 
   4  16  12      161.86      217.64    123.32 o 
   5  16  12       47.32      116.49     54.91 o 
   1  17  12      192.78      380.92     81.44 o 
   2  17  12      505.95      500.28     28.79 o 
   3  17  12      268.86      226.05     25.91 o 
   4  17  12      303.17      317.60     61.18 o 
   5  17  12       81.70      113.17     63.98 o 
   0  18  12      669.44      597.85     44.28 o 
   1  18  12     2174.61     1894.65     25.09 o 
   2  18  12       49.64       57.63     29.30 o 
   3  18  12      873.50      875.46     45.50 o 
   4  18  12        6.48       50.39     46.61 o 
   1  19  12       10.64       28.69    117.12 o 
   2  19  12        6.95       11.44    107.94 o 
   3  19  12      196.93      299.26     82.22 o 
   4  19  12        0.11        4.77     26.22 o 
   0  20  12      117.06      203.35    185.62 o 
   1  20  12      125.62      284.58     87.69 o 
   2  20  12       62.61      102.41     69.74 o 
   3  20  12      157.86      291.17     85.47 o 
   1  21  12       35.78       55.14     20.17 o 
   2  21  12      520.45      627.59    185.33 o 
   1   1  13     1887.13     1977.89     70.44 o 
   2   1  13       12.57       15.45     10.79 o 
   3   1  13     2540.13     2452.27    206.14 o 
   4   1  13      305.22      453.40     81.94 o 
   5   1  13      444.68      407.92     37.24 o 
   6   1  13       27.58       32.88     18.18 o 
   7   1  13     1052.21      948.86     34.38 o 
   8   1  13      217.73      269.14     50.15 o 
   0   2  13     8632.04     8090.23    505.31 o 
   1   2  13     5006.39     4541.29     65.56 o 
   2   2  13     1005.79     1262.17     72.34 o 
   3   2  13      550.62      486.86     45.61 o 
   4   2  13     1398.95     1424.24     47.94 o 
   5   2  13       46.89       50.44      9.15 o 
   6   2  13      456.55      496.06     38.37 o 
   7   2  13       24.16       33.62     24.42 o 
   8   2  13       75.50       93.39     30.25 o 
   1   3  13       22.25       46.12     47.55 o 
   2   3  13       30.09       56.79     16.88 o 
   3   3  13     1025.61     1153.33    127.38 o 
   4   3  13      785.71      829.47    111.11 o 
   5   3  13       32.55       61.70     48.65 o 
   6   3  13      216.92      233.46     75.55 o 
   7   3  13      534.24      556.80     60.45 o 
   8   3  13        0.63       22.67     34.43 o 
   0   4  13      126.30      132.82     29.48 o 
   1   4  13     1624.59     1441.76    150.29 o 
   2   4  13      854.17     1110.19     58.58 o 
   3   4  13     2011.77     2068.91     85.45 o 
   4   4  13     3609.46     3669.12    110.00 o 
   5   4  13     1246.08     1291.63     60.90 o 
   6   4  13      440.45      437.36     52.01 o 
   7   4  13      386.38      477.26     71.68 o 
   8   4  13        5.74        7.86      5.84 o 
   1   5  13     2826.50     2593.89    167.14 o 
   2   5  13     5211.02     4772.23     58.25 o 
   3   5  13     6274.08     5541.68    538.75 o 
   4   5  13      369.83      492.28    124.34 o 
   5   5  13      348.93      370.42     39.87 o 
   6   5  13      218.16      352.03     76.31 o 
   7   5  13        5.71       15.53     14.90 o 
   8   5  13        4.28       10.90     19.30 o 
   0   6  13        2.29       20.92     21.85 o 
   1   6  13      391.63      382.11     17.60 o 
   2   6  13      101.65      138.30     25.71 o 
   3   6  13     1970.07     2028.20     92.41 o 
   4   6  13     1488.55     1381.27    143.20 o 
   5   6  13     2949.40     2897.98     69.85 o 
   6   6  13      274.23      302.62     46.30 o 
   7   6  13       35.44       47.56     12.12 o 
   8   6  13       26.38       22.48     11.43 o 
   1   7  13      450.30      510.19     68.07 o 
   2   7  13      378.12      401.78     36.16 o 
   3   7  13        8.79       14.82     14.64 o 
   4   7  13      177.64      342.01    108.82 o 
   5   7  13      203.08      274.24     30.55 o 
   6   7  13      108.78      146.62     97.82 o 
   7   7  13      300.10      438.65     74.88 o 
   8   7  13       14.15       35.09     15.39 o 
   0   8  13       45.25       79.08     65.98 o 
   1   8  13     3982.19     3637.06     56.42 o 
   2   8  13     1800.73     1899.37     64.97 o 
   3   8  13     1076.97     1277.60    160.74 o 
   4   8  13     2119.87     2023.14     85.79 o 
   5   8  13      236.16      239.97     42.81 o 
   6   8  13        1.54        6.51    109.01 o 
   7   8  13       19.83       55.31     47.22 o 
   1   9  13     1597.43     1523.45     34.47 o 
   2   9  13      980.58     1117.15     46.01 o 
   3   9  13     3289.98     3222.24     56.20 o 
   4   9  13      756.63      753.87     28.86 o 
   5   9  13       21.24       48.38     58.11 o 
   6   9  13       20.76       50.25     33.81 o 
   7   9  13      112.21      109.76     19.29 o 
   0  10  13      202.00      255.02     41.87 o 
   1  10  13      493.93      592.27     74.13 o 
   2  10  13      192.69      218.94     35.06 o 
   3  10  13      979.86      968.66    100.28 o 
   4  10  13      671.80      571.46     87.33 o 
   5  10  13        0.10        8.62     57.86 o 
   6  10  13        8.70       13.76     11.74 o 
   7  10  13       13.22       11.72      6.50 o 
   1  11  13      754.38      782.02     74.72 o 
   2  11  13      228.63      325.36     38.14 o 
   3  11  13      376.06      402.75     54.60 o 
   4  11  13        9.23       33.92     21.28 o 
   5  11  13      569.86      627.28     78.65 o 
   6  11  13      162.06      212.19     69.41 o 
   7  11  13      673.21      710.41     62.12 o 
   0  12  13      460.22      565.96     98.25 o 
   1  12  13     2397.59     2310.24     39.37 o 
   2  12  13      595.42      560.14     27.17 o 
   3  12  13        0.54       39.21     87.59 o 
   4  12  13      204.90      219.77     30.47 o 
   5  12  13      429.21      426.85     33.99 o 
   6  12  13       84.30       94.13     13.92 o 
   7  12  13        0.29       25.18     29.79 o 
   1  13  13      462.52      424.53     60.01 o 
   2  13  13      609.08      666.94     58.00 o 
   3  13  13        1.15       45.24     46.63 o 
   4  13  13      984.88     1124.83     78.35 o 
   5  13  13      282.77      398.38     77.60 o 
   6  13  13        9.76       60.53    106.03 o 
   0  14  13       32.53       50.81     63.99 o 
   1  14  13      160.50      309.45     90.71 o 
   2  14  13      267.84      377.51     91.06 o 
   3  14  13      329.77      322.35     33.74 o 
   4  14  13      380.43      347.45     58.29 o 
   5  14  13      398.01      373.61     27.77 o 
   6  14  13      144.78      218.76    108.41 o 
   1  15  13     1618.88     1382.95    239.38 o 
   2  15  13      478.05      563.44     80.07 o 
   3  15  13      832.27      807.52     52.50 o 
   4  15  13      156.01      254.11     50.21 o 
   5  15  13      101.45      172.15     85.04 o 
   6  15  13       23.63       50.34     68.36 o 
   0  16  13      183.24      317.69    180.94 o 
   1  16  13       27.96       44.78     29.70 o 
   2  16  13      118.89      151.23     66.98 o 
   3  16  13      501.95      507.49     69.56 o 
   4  16  13       26.25       46.77     55.02 o 
   5  16  13      327.78      417.46     44.83 o 
   1  17  13        3.49       10.50      9.19 o 
   2  17  13       95.66       89.16     16.60 o 
   3  17  13       41.47       52.85    117.48 o 
   4  17  13        4.37        5.74      9.11 o 
   5  17  13       64.52       72.22     16.25 o 
   0  18  13      650.53      654.88    154.63 o 
   1  18  13       58.13       51.82     30.53 o 
   2  18  13      101.36      158.25     51.25 o 
   3  18  13       34.71       70.00     54.60 o 
   4  18  13       82.72       86.79     25.45 o 
   1  19  13      217.67      389.60     94.92 o 
   2  19  13        9.04       16.79     76.19 o 
   3  19  13      579.73      560.79     56.58 o 
   0  20  13        0.57        9.85     40.96 o 
   1  20  13       26.80       51.48     54.49 o 
   2  20  13       71.20       76.20     67.38 o 
   3  20  13       17.69       29.29     29.77 o 
   1  21  13        6.25       23.32     46.88 o 
   0   0  14      169.43      616.26     96.72 o 
   1   0  14     1720.35     2093.48     78.80 o 
   2   0  14      479.62      491.80     45.01 o 
   3   0  14       95.70      223.90     84.79 o 
   4   0  14    15356.13    14642.00     95.94 o 
   5   0  14     1580.31     1785.77     96.67 o 
   6   0  14      636.84      711.67    101.84 o 
   7   0  14        0.10        6.98     63.51 o 
   8   0  14       98.88      102.35     36.23 o 
   1   1  14     3837.78     3757.88    101.88 o 
   2   1  14     6459.00     6136.79     38.50 o 
   3   1  14     1449.17     1610.60    150.64 o 
   4   1  14     1481.35     1676.44     63.33 o 
   5   1  14     1499.82     1473.62    119.48 o 
   6   1  14        0.17        3.37      5.41 o 
   7   1  14      481.31      434.73     29.91 o 
   8   1  14      202.38      320.15     67.79 o 
   0   2  14     7884.41     7400.66    182.66 o 
   1   2  14      629.69      652.44     45.77 o 
   2   2  14     1580.26     1363.89     37.64 o 
   3   2  14       73.83      232.03    125.95 o 
   4   2  14      250.48      306.75     57.65 o 
   5   2  14      320.72      346.18     63.05 o 
   6   2  14       44.36       93.64     81.01 o 
   7   2  14       47.54       66.74     51.14 o 
   8   2  14        0.23        7.04     21.32 o 
   1   3  14      797.16      749.04     63.39 o 
   2   3  14      320.71      365.38     22.32 o 
   3   3  14     3048.79     2733.28     81.55 o 
   4   3  14       26.83       54.36     33.31 o 
   5   3  14     2241.11     2099.65     74.45 o 
   6   3  14      283.70      304.73     47.88 o 
   7   3  14        0.18        9.81     77.45 o 
   8   3  14      654.77      559.32     25.36 o 
   0   4  14      721.69      730.22     36.36 o 
   1   4  14       67.86      155.43     45.72 o 
   2   4  14      661.44      728.17     81.07 o 
   3   4  14      254.79      249.25     76.25 o 
   4   4  14      248.04      313.32     49.37 o 
   5   4  14     1633.79     1425.11     94.62 o 
   6   4  14     1041.75      966.27     82.29 o 
   7   4  14        2.25       15.04     44.03 o 
   8   4  14       21.41       51.33     24.85 o 
   1   5  14      205.73      305.36     67.21 o 
   2   5  14     1551.38     1534.71     64.40 o 
   3   5  14       38.66       61.46     17.41 o 
   4   5  14       41.69       58.61     16.47 o 
   5   5  14       13.49       41.82     39.59 o 
   6   5  14        0.39       16.42     38.56 o 
   7   5  14       17.17       45.92     36.23 o 
   8   5  14       46.25       89.03     55.24 o 
   0   6  14     2785.41     2636.35     42.53 o 
   1   6  14      691.21      776.76     65.31 o 
   2   6  14      658.23      639.22     32.83 o 
   3   6  14     2158.99     2304.51     95.47 o 
   4   6  14       88.81      122.96     24.29 o 
   5   6  14        9.47       21.43     43.18 o 
   6   6  14       20.34       34.53     17.98 o 
   7   6  14       46.79       60.51     87.50 o 
   1   7  14        3.11       27.29     54.92 o 
   2   7  14      428.24      428.03     52.61 o 
   3   7  14     3102.16     3245.53    119.74 o 
   4   7  14      164.06      280.54     75.20 o 
   5   7  14      233.47      238.61     52.68 o 
   6   7  14     1152.30     1047.45     49.43 o 
   7   7  14      262.68      220.66     37.77 o 
   0   8  14     3145.49     3150.09    113.59 o 
   1   8  14     1025.01     1180.83     84.15 o 
   2   8  14      556.72      540.50     35.91 o 
   3   8  14      940.52     1109.65     75.21 o 
   4   8  14      375.66      317.64     12.30 o 
   5   8  14      144.40      192.56     88.44 o 
   6   8  14       95.18      146.10     31.98 o 
   7   8  14       53.36       82.57     78.09 o 
   1   9  14      308.29      269.43     41.17 o 
   2   9  14     2292.64     2342.22     58.05 o 
   3   9  14       42.74       86.59     59.54 o 
   4   9  14     1448.77     1289.16     73.28 o 
   5   9  14      116.99      214.84     78.34 o 
   6   9  14      140.17      180.58     33.85 o 
   7   9  14      153.21      201.00     33.25 o 
   0  10  14      635.28      694.19     56.47 o 
   1  10  14     2330.43     2425.68     73.31 o 
   2  10  14      487.82      418.15     55.35 o 
   3  10  14      522.33      606.93     90.80 o 
   4  10  14      619.54      610.03     48.28 o 
   5  10  14      386.15      410.94     28.83 o 
   6  10  14      705.00      692.52     76.11 o 
   7  10  14      118.47      211.10     69.30 o 
   1  11  14       32.35      128.35     59.21 o 
   2  11  14     2040.77     2176.11    107.86 o 
   3  11  14      256.25      354.61     61.95 o 
   4  11  14      549.85      548.65     56.24 o 
   5  11  14      433.16      396.61     73.10 o 
   6  11  14       69.61      114.43     36.87 o 
   7  11  14      231.92      327.22     45.92 o 
   0  12  14      515.66      559.33     61.07 o 
   1  12  14       21.99       31.25     14.89 o 
   2  12  14        1.18       23.29     27.08 o 
   3  12  14      612.70      593.74     55.17 o 
   4  12  14       15.28       14.60      9.90 o 
   5  12  14      372.71      388.61     71.05 o 
   6  12  14       77.25      107.87     27.98 o 
   1  13  14     1651.49     1481.64    119.82 o 
   2  13  14     1378.85     1623.34    131.18 o 
   3  13  14     1228.15     1221.62     74.10 o 
   4  13  14       40.35       60.19     64.63 o 
   5  13  14      248.75      263.88     46.02 o 
   6  13  14      368.58      317.23     83.31 o 
   0  14  14     1221.91     1475.07    198.81 o 
   1  14  14        8.20       20.95     16.82 o 
   2  14  14      593.56      576.34     68.60 o 
   3  14  14       41.36       66.21     36.60 o 
   4  14  14     1046.50      936.90     63.86 o 
   5  14  14       34.71       48.78     57.42 o 
   6  14  14      271.17      296.19     53.02 o 
   1  15  14      408.37      493.25     65.18 o 
   2  15  14      529.35      459.23     25.35 o 
   3  15  14       37.64       37.82     75.43 o 
   4  15  14       54.32       68.24     39.48 o 
   5  15  14       25.32       59.11     57.86 o 
   0  16  14      114.71      115.88     96.71 o 
   1  16  14        2.28       16.89     51.82 o 
   2  16  14       76.64       86.64     61.26 o 
   3  16  14      230.21      275.43     26.95 o 
   4  16  14       64.24      117.80     78.58 o 
   5  16  14      146.18      284.63     96.69 o 
   1  17  14      981.66      824.22     33.97 o 
   2  17  14        6.20       16.37    106.89 o 
   3  17  14      327.69      323.47     37.12 o 
   4  17  14       19.83       23.55     16.87 o 
   0  18  14      721.69      708.29     72.35 o 
   1  18  14       60.05      100.56     18.54 o 
   2  18  14      465.84      429.92     54.47 o 
   3  18  14      141.80      203.18     42.65 o 
   4  18  14      105.10      117.37     49.36 o 
   1  19  14        4.90       25.01     62.47 o 
   2  19  14        6.77       11.15     10.13 o 
   3  19  14       86.84      113.22    109.18 o 
   0  20  14      137.08      165.10     51.12 o 
   1  20  14      323.08      416.73     73.50 o 
   2  20  14      105.87      180.88    135.54 o 
   1   1  15        5.51       15.24      6.80 o 
   2   1  15     1063.65      985.17     73.67 o 
   3   1  15     1899.02     1735.39     88.39 o 
   4   1  15     3456.41     3193.24     32.83 o 
   5   1  15      147.06      128.51     20.42 o 
   6   1  15      279.98      433.46    117.94 o 
   7   1  15        5.49       19.95     30.80 o 
   8   1  15       59.10      124.18     25.92 o 
   0   2  15      488.85      478.59     27.89 o 
   1   2  15     1443.53     1473.79    157.20 o 
   2   2  15     2129.17     2049.29     55.59 o 
   3   2  15       44.94       62.17     16.52 o 
   4   2  15     3878.70     3742.93     82.23 o 
   5   2  15      143.51      174.53    102.00 o 
   6   2  15     1072.77     1314.56     97.56 o 
   7   2  15        1.83       13.86     11.16 o 
   8   2  15        6.66       15.04      8.14 o 
   1   3  15       89.00       86.83     24.24 o 
   2   3  15     1738.99     1783.32    139.72 o 
   3   3  15      251.62      351.33     98.73 o 
   4   3  15     4618.80     3963.44     61.71 o 
   5   3  15       81.73      147.01     38.25 o 
   6   3  15      955.55     1024.06    167.50 o 
   7   3  15       41.20      135.93     63.40 o 
   8   3  15      287.93      303.31     43.24 o 
   0   4  15     4904.74     4626.18     59.35 o 
   1   4  15      475.44      472.19     24.54 o 
   2   4  15     2131.14     1855.32    151.08 o 
   3   4  15      544.01      573.90     96.67 o 
   4   4  15      541.11      478.55     43.81 o 
   5   4  15     1240.05     1593.91    116.16 o 
   6   4  15      222.48      230.26     28.27 o 
   7   4  15       19.88       18.51     14.74 o 
   1   5  15      768.83      859.28    131.83 o 
   2   5  15      799.07      773.26     68.49 o 
   3   5  15      759.74      747.41     36.44 o 
   4   5  15       35.59       90.29     42.78 o 
   5   5  15       32.05       85.16     96.27 o 
   6   5  15      607.04      775.45    100.33 o 
   7   5  15      935.92      898.02     24.68 o 
   0   6  15      852.74     1211.98     94.74 o 
   1   6  15     1695.19     1726.79     78.34 o 
   2   6  15      935.52     1206.00    115.41 o 
   3   6  15       14.70       32.39     44.34 o 
   4   6  15      658.13      617.35     45.45 o 
   5   6  15      698.25      715.90     52.72 o 
   6   6  15      201.00      205.37     49.19 o 
   7   6  15        1.36       14.30     19.97 o 
   1   7  15       18.97      100.09    106.48 o 
   2   7  15      616.38      747.67     49.95 o 
   3   7  15       53.66      225.71     88.78 o 
   4   7  15       49.93       45.22      7.05 o 
   5   7  15       45.24      105.02     70.56 o 
   6   7  15      205.45      192.44     39.87 o 
   7   7  15       20.05       57.30     70.63 o 
   0   8  15      198.83      263.99     74.01 o 
   1   8  15      332.23      339.03     40.42 o 
   2   8  15       54.22       75.17     62.87 o 
   3   8  15     1106.96      976.28     20.17 o 
   4   8  15     1265.21     1293.97     62.42 o 
   5   8  15     1577.85     1492.81     46.09 o 
   6   8  15      118.26      133.17     19.82 o 
   7   8  15       47.01       54.39     16.27 o 
   1   9  15     3979.70     3441.72     93.52 o 
   2   9  15     2021.73     1981.96     56.54 o 
   3   9  15       68.15      190.52     50.31 o 
   4   9  15      331.65      384.54    124.37 o 
   5   9  15      151.74      144.92     59.04 o 
   6   9  15       39.21       68.34     56.29 o 
   7   9  15      235.08      286.63     44.15 o 
   0  10  15     3511.07     3621.94    100.33 o 
   1  10  15        0.67        3.59     22.57 o 
   2  10  15      815.52      847.29     75.70 o 
   3  10  15      192.05      302.10     72.27 o 
   4  10  15      106.45      100.35     32.82 o 
   5  10  15      277.88      327.37     31.13 o 
   6  10  15      341.25      337.47     64.26 o 
   7  10  15      164.19      180.75     29.77 o 
   1  11  15        1.19       14.85     26.22 o 
   2  11  15      888.77      788.69     75.76 o 
   3  11  15      130.71      244.26     57.61 o 
   4  11  15     1476.76     1549.45     89.47 o 
   5  11  15       23.66       68.98     60.04 o 
   6  11  15       95.59      209.77     50.23 o 
   0  12  15      544.76      503.13    145.76 o 
   1  12  15        9.48       22.51     33.67 o 
   2  12  15     2220.81     1999.66     72.15 o 
   3  12  15       44.52      138.44     39.06 o 
   4  12  15     2422.24     2422.39     81.41 o 
   5  12  15      502.28      592.15     54.51 o 
   6  12  15      347.08      437.67     60.58 o 
   1  13  15      329.18      334.10     20.71 o 
   2  13  15      261.81      396.48     89.78 o 
   3  13  15      916.78      850.02     40.38 o 
   4  13  15      902.04      772.53     75.66 o 
   5  13  15       31.34       19.75      8.96 o 
   6  13  15      409.97      498.64     86.14 o 
   0  14  15      881.30      922.20    207.66 o 
   1  14  15     1296.12     1423.65     78.59 o 
   2  14  15      438.72      415.11     45.08 o 
   3  14  15       63.40       98.62     83.30 o 
   4  14  15       28.53       50.43     18.39 o 
   5  14  15      153.86      287.15     64.51 o 
   1  15  15        8.65       22.87     20.03 o 
   2  15  15      242.95      380.18    106.46 o 
   3  15  15      646.82      675.79     33.07 o 
   4  15  15       55.81       89.55     82.56 o 
   5  15  15      431.84      410.02     66.99 o 
   0  16  15      341.24      354.77    110.70 o 
   1  16  15      495.07      456.23     48.46 o 
   2  16  15        8.91       28.49     45.89 o 
   3  16  15      151.86      231.92     66.51 o 
   4  16  15       83.39       91.76     39.06 o 
   5  16  15        0.18       43.73     46.26 o 
   1  17  15       10.39       21.11      9.98 o 
   2  17  15        0.52       21.26     88.85 o 
   3  17  15       20.19       49.90     40.47 o 
   4  17  15        1.35       20.24     34.32 o 
   0  18  15        2.12       17.62    139.67 o 
   1  18  15       79.90       97.71     60.97 o 
   2  18  15        0.24        8.90     91.52 o 
   3  18  15       21.72       35.68     39.74 o 
   1  19  15        0.19       45.56     68.93 o 
   2  19  15       43.03       52.66     30.81 o 
   0  20  15       22.94       27.29     22.60 o 
   1  20  15      403.74      385.84     90.62 o 
   0   0  16     9955.33    10602.16    207.65 o 
   1   0  16      410.76      384.31     48.27 o 
   2   0  16    10743.98     9568.74    758.39 o 
   3   0  16     2343.50     2631.93    156.04 o 
   4   0  16      777.02      784.37     80.80 o 
   5   0  16       16.44       16.62      7.36 o 
   6   0  16       31.95       87.27     43.36 o 
   7   0  16        9.34      112.51    191.96 o 
   1   1  16      170.06      163.42     21.84 o 
   2   1  16      496.39      546.90     57.46 o 
   3   1  16      895.27     1033.08    193.79 o 
   4   1  16      243.43      344.38    104.01 o 
   5   1  16      105.68      190.77     40.00 o 
   6   1  16     1353.04     1386.65     98.14 o 
   7   1  16        2.04       11.51     34.63 o 
   0   2  16      840.30      858.40    102.75 o 
   1   2  16        1.54       15.39      7.76 o 
   2   2  16     3500.96     3166.61    115.86 o 
   3   2  16     1221.48     1619.71     66.18 o 
   4   2  16      748.59      836.33     58.59 o 
   5   2  16      320.86      302.87     21.29 o 
   6   2  16        1.52       38.48     70.94 o 
   7   2  16      384.68      471.79    108.95 o 
   1   3  16      631.07      711.62     56.37 o 
   2   3  16     1445.15     1519.04    141.55 o 
   3   3  16     3658.07     3294.68     75.01 o 
   4   3  16      833.15     1049.28     81.46 o 
   5   3  16       53.24       77.08     16.90 o 
   6   3  16      103.22      159.27     53.89 o 
   7   3  16      286.80      427.94    119.18 o 
   0   4  16      160.44      129.20     30.00 o 
   1   4  16       91.76      157.87     38.54 o 
   2   4  16       94.53      237.51     93.63 o 
   3   4  16      736.37      761.18     41.39 o 
   4   4  16      594.45      586.06     33.48 o 
   5   4  16      710.90      724.50     85.31 o 
   6   4  16       74.48      118.59     73.09 o 
   7   4  16       67.76       83.12     29.69 o 
   1   5  16     1338.80     1414.40     36.62 o 
   2   5  16      181.40      251.21     68.57 o 
   3   5  16        0.14       12.58     81.11 o 
   4   5  16      267.60      259.48     63.44 o 
   5   5  16      102.44       89.40    114.14 o 
   6   5  16        1.42        5.27     10.12 o 
   7   5  16        6.01       25.47     67.32 o 
   0   6  16       27.50       29.35     10.30 o 
   1   6  16      449.01      474.30     36.41 o 
   2   6  16       47.09      124.77     29.95 o 
   3   6  16       12.58       32.68     34.17 o 
   4   6  16      209.53      296.46    121.46 o 
   5   6  16      218.66      315.17     53.55 o 
   6   6  16      861.78      880.89    141.05 o 
   7   6  16       54.79       61.53     48.21 o 
   1   7  16     1351.23     1396.45    149.64 o 
   2   7  16     1386.31     1653.02     54.73 o 
   3   7  16      426.67      452.16     86.66 o 
   4   7  16     2834.44     2474.17    216.80 o 
   5   7  16       81.85      131.94     35.94 o 
   6   7  16        9.22       83.71    156.36 o 
   7   7  16      174.02      260.11     98.44 o 
   0   8  16      159.84      158.53     56.63 o 
   1   8  16      117.81      185.49     48.69 o 
   2   8  16     1692.51     1654.08    106.28 o 
   3   8  16      418.75      479.37     45.05 o 
   4   8  16      194.68      350.05     73.57 o 
   5   8  16      252.99      324.66     56.43 o 
   6   8  16      466.99      560.10     68.27 o 
   7   8  16       96.93       85.93     12.05 o 
   1   9  16        4.12       17.64     31.34 o 
   2   9  16       52.48       97.15     38.07 o 
   3   9  16      197.21      248.48     52.64 o 
   4   9  16     1088.92     1407.10     73.08 o 
   5   9  16      400.12      375.12     29.76 o 
   6   9  16      653.95      579.22     64.89 o 
   7   9  16        9.51       19.49     20.44 o 
   0  10  16    10796.94    11009.80    292.40 o 
   1  10  16      649.46      682.06     64.45 o 
   2  10  16      317.06      253.20     67.90 o 
   3  10  16        1.21       36.71     73.17 o 
   4  10  16      174.49      341.30    112.12 o 
   5  10  16      221.71      192.84     35.41 o 
   6  10  16       51.35       62.45     41.37 o 
   1  11  16       33.96       65.58     26.88 o 
   2  11  16        7.03       34.50     77.90 o 
   3  11  16       83.45      137.61     61.66 o 
   4  11  16        7.99       48.42     51.41 o 
   5  11  16      403.06      357.94     16.20 o 
   6  11  16      932.26      923.80     46.48 o 
   0  12  16     1246.99     1162.13    121.31 o 
   1  12  16       55.70       71.60     44.76 o 
   2  12  16      508.74      441.04     61.42 o 
   3  12  16      149.82      246.12     57.81 o 
   4  12  16      327.06      340.56     45.94 o 
   5  12  16      115.84      146.16     74.32 o 
   6  12  16       15.66       27.13     17.69 o 
   1  13  16      381.58      443.63     55.45 o 
   2  13  16      573.13      474.56     44.41 o 
   3  13  16      686.85      706.71     59.67 o 
   4  13  16      245.70      397.73     99.68 o 
   5  13  16       10.53        8.76     30.15 o 
   0  14  16        2.13       29.32    140.86 o 
   1  14  16      250.40      275.16     29.68 o 
   2  14  16      134.48      138.71    114.72 o 
   3  14  16      430.94      381.37     79.12 o 
   4  14  16      437.92      455.84     25.80 o 
   5  14  16       83.36      110.61     77.66 o 
   1  15  16       74.66       94.44    106.47 o 
   2  15  16        0.25       11.88      5.52 o 
   3  15  16       23.85       22.47     27.49 o 
   4  15  16       24.10       47.35     73.94 o 
   5  15  16       45.73       49.54     32.02 o 
   0  16  16      591.62      476.80     61.29 o 
   1  16  16       51.65       55.26     35.64 o 
   2  16  16       15.62       30.52     26.27 o 
   3  16  16        8.25       18.90     29.13 o 
   4  16  16      361.26      370.11    131.03 o 
   1  17  16      133.99      143.01     46.49 o 
   2  17  16      803.16      803.14     57.26 o 
   3  17  16     1327.32     1302.77    130.23 o 
   4  17  16      192.51      203.61     23.97 o 
   0  18  16      143.51      134.56    108.81 o 
   1  18  16        1.97       15.51     74.22 o 
   2  18  16       15.15       26.46     80.80 o 
   3  18  16      125.34      190.35     66.13 o 
   1  19  16        0.80        4.55     62.58 o 
   2  19  16       24.01       46.90     91.95 o 
   1   1  17      137.49      147.85     10.35 o 
   2   1  17     1015.89      938.31     42.70 o 
   3   1  17      968.63      965.76     70.35 o 
   4   1  17       19.63       63.00     54.64 o 
   5   1  17        9.45       13.30     20.07 o 
   6   1  17       73.20      189.46    118.93 o 
   7   1  17       80.94      124.29     92.14 o 
   0   2  17     2233.43     2311.87     81.32 o 
   1   2  17        1.41       29.62     24.08 o 
   2   2  17     8040.59     7510.64    187.52 o 
   3   2  17     1353.76     1412.90    139.15 o 
   4   2  17       31.15       58.63     50.62 o 
   5   2  17     1281.00     1541.53    127.97 o 
   6   2  17        8.73       25.16     44.47 o 
   7   2  17      367.59      381.93     59.12 o 
   1   3  17       35.15       32.67      6.52 o 
   2   3  17       33.50      122.14     71.22 o 
   3   3  17      515.02      562.71     85.60 o 
   4   3  17      154.43      203.86     40.16 o 
   5   3  17      712.27      592.04     72.19 o 
   6   3  17      308.92      328.13     35.10 o 
   7   3  17       76.46       81.71      8.90 o 
   0   4  17      208.29      348.51    147.11 o 
   1   4  17     1353.78     1359.04     46.37 o 
   2   4  17     2746.58     2801.57     72.80 o 
   3   4  17     1816.34     1836.74     76.84 o 
   4   4  17     2001.64     1942.94    156.04 o 
   5   4  17      210.63      218.66     34.35 o 
   6   4  17      662.72      684.68     93.42 o 
   7   4  17       64.19       96.05     58.16 o 
   1   5  17       24.01       30.19     14.62 o 
   2   5  17     1739.27     1928.47    101.89 o 
   3   5  17      246.83      418.62    105.13 o 
   4   5  17     1904.44     2091.16     93.14 o 
   5   5  17      223.51      329.80    122.10 o 
   6   5  17      238.75      399.48    114.68 o 
   7   5  17      715.20      626.78     40.64 o 
   0   6  17       45.58      239.28    140.38 o 
   1   6  17     1031.53     1270.64     80.24 o 
   2   6  17      331.84      345.49     54.99 o 
   3   6  17      115.26      214.91     75.67 o 
   4   6  17      201.74      287.48     64.99 o 
   5   6  17        0.12        2.52     11.85 o 
   6   6  17      542.56      516.84     32.43 o 
   7   6  17        7.33       15.48     37.83 o 
   1   7  17        1.60       13.10     89.73 o 
   2   7  17        1.74       20.51     30.93 o 
   3   7  17       13.72       40.68     31.80 o 
   4   7  17        0.62       17.84     32.48 o 
   5   7  17       46.55       79.00     78.94 o 
   6   7  17      844.90      765.37     25.93 o 
   7   7  17       14.36       16.31     51.60 o 
   0   8  17     1506.22     1361.29     44.58 o 
   1   8  17      143.87      132.62     14.85 o 
   2   8  17      466.75      575.36    104.67 o 
   3   8  17       10.01       29.25     58.72 o 
   4   8  17        0.05       11.40     71.63 o 
   5   8  17        0.25       16.67     19.10 o 
   6   8  17      280.61      337.54     35.85 o 
   1   9  17      468.91      520.54     67.51 o 
   2   9  17     2222.41     2255.67    136.79 o 
   3   9  17       26.06       41.63     67.15 o 
   4   9  17      162.28      279.30     96.79 o 
   5   9  17        4.29       35.82     47.09 o 
   6   9  17       19.82       17.03     10.80 o 
   0  10  17        0.26       24.12     92.20 o 
   1  10  17       30.68       40.67     11.43 o 
   2  10  17     1102.51     1134.19    136.42 o 
   3  10  17       10.03       26.74     11.79 o 
   4  10  17      274.06      301.15     42.28 o 
   5  10  17       50.13       60.37     96.16 o 
   6  10  17        0.04       11.62     57.28 o 
   1  11  17      421.47      409.69     44.94 o 
   2  11  17      256.93      280.12     38.95 o 
   3  11  17      910.29     1081.41     76.22 o 
   4  11  17      136.29      297.90     76.84 o 
   5  11  17      102.61       90.53     34.72 o 
   6  11  17      610.47      530.28     43.41 o 
   0  12  17     2406.05     2141.99     60.52 o 
   1  12  17      450.97      394.52     30.08 o 
   2  12  17      925.20      952.10     51.28 o 
   3  12  17      311.66      287.05    107.24 o 
   4  12  17        0.47       13.53    134.35 o 
   5  12  17      931.54      838.53     62.04 o 
   1  13  17      194.64      192.71     36.68 o 
   2  13  17      229.95      287.87     47.13 o 
   3  13  17      731.56      636.16     39.39 o 
   4  13  17       25.33       57.62     45.20 o 
   5  13  17      321.08      307.52    129.23 o 
   0  14  17      229.62      416.90    176.14 o 
   1  14  17        0.27        5.00     51.91 o 
   2  14  17       50.58       49.39     18.49 o 
   3  14  17      227.32      194.86    117.06 o 
   4  14  17      169.38      309.08     56.62 o 
   5  14  17        8.89       56.35    112.56 o 
   1  15  17       12.76       21.20     28.05 o 
   2  15  17       68.55       76.36     13.25 o 
   3  15  17       19.48       30.07     39.94 o 
   4  15  17      422.25      463.71     47.50 o 
   0  16  17       55.31      126.35    102.28 o 
   1  16  17      177.94      179.62     48.54 o 
   2  16  17       86.79      115.84     36.12 o 
   3  16  17       22.96       39.12     20.05 o 
   4  16  17      575.19      517.26     27.29 o 
   1  17  17        5.48       12.18     12.13 o 
   2  17  17       20.09       31.46     22.53 o 
   3  17  17        5.88       75.37    119.85 o 
   0  18  17      300.45      452.01    170.78 o 
   1  18  17      171.48      202.95     58.77 o 
   2  18  17      114.84      114.55     16.91 o 
   0   0  18     3926.90     3689.35    122.24 o 
   1   0  18       11.10       68.36    107.12 o 
   2   0  18      229.29      310.28     44.53 o 
   3   0  18     1582.03     1432.54    194.65 o 
   4   0  18        1.82       22.88    193.45 o 
   5   0  18     1452.85     1554.06    170.65 o 
   6   0  18      692.25      678.91     56.74 o 
   7   0  18      310.11      367.56     76.90 o 
   1   1  18      585.73      548.22     19.16 o 
   2   1  18      712.44      783.82     59.77 o 
   3   1  18     3028.91     2748.66     69.62 o 
   4   1  18     2763.70     2856.87    103.01 o 
   5   1  18        2.28       27.26     67.10 o 
   6   1  18      157.66      140.26      4.03 o 
   7   1  18      272.10      255.03     58.47 o 
   0   2  18     2117.54     2268.85    100.71 o 
   1   2  18     1428.34     1301.79     97.21 o 
   2   2  18      777.97      726.10     88.27 o 
   3   2  18      325.17      351.98     42.21 o 
   4   2  18      160.07      164.79     30.99 o 
   5   2  18      242.64      230.07     36.65 o 
   6   2  18        4.18       17.16     40.96 o 
   7   2  18       31.79       28.72     11.28 o 
   1   3  18       38.56       60.22     21.32 o 
   2   3  18      985.00      933.62     84.22 o 
   3   3  18       14.13       24.00     24.14 o 
   4   3  18      462.83      413.98     84.05 o 
   5   3  18      405.74      465.01     45.80 o 
   6   3  18      542.08      493.48     26.52 o 
   7   3  18      716.92      687.33     59.10 o 
   0   4  18     3288.91     3208.09     98.92 o 
   1   4  18      637.97      542.05     71.07 o 
   2   4  18        1.64        1.97     82.01 o 
   3   4  18      188.47      245.43     22.31 o 
   4   4  18       97.26      105.84     11.52 o 
   5   4  18      599.00      703.64     99.29 o 
   6   4  18       99.88      184.73     52.60 o 
   7   4  18      110.58       97.99     19.26 o 
   1   5  18       28.72       45.69     37.30 o 
   2   5  18        2.22       11.71     11.89 o 
   3   5  18       37.89       47.39     14.19 o 
   4   5  18       95.75      127.73     56.57 o 
   5   5  18      146.05      275.51     65.11 o 
   6   5  18      107.70      129.35     45.06 o 
   7   5  18        0.04        5.83     58.75 o 
   0   6  18      666.74      783.69    100.85 o 
   1   6  18     1829.67     1912.58    102.66 o 
   2   6  18     2509.90     2344.82     84.23 o 
   3   6  18     1159.56     1134.26     86.77 o 
   4   6  18        1.85       30.31     36.87 o 
   5   6  18       27.09       55.02     74.78 o 
   6   6  18       54.96       63.20     19.90 o 
   1   7  18      207.39      220.33     38.28 o 
   2   7  18       15.65       26.92      9.17 o 
   3   7  18      665.58      656.95    153.13 o 
   4   7  18       66.04       82.89     66.87 o 
   5   7  18       76.77       98.15     29.58 o 
   6   7  18      350.92      381.03     40.47 o 
   0   8  18     2047.27     2144.57     62.72 o 
   1   8  18     1810.90     1760.27    120.86 o 
   2   8  18     3636.89     3016.83     45.09 o 
   3   8  18      269.95      259.37     31.92 o 
   4   8  18       48.96       67.12     31.54 o 
   5   8  18      148.19      231.67     39.39 o 
   6   8  18      290.91      322.11     59.26 o 
   1   9  18      444.23      437.85     37.19 o 
   2   9  18      605.07      571.21     36.17 o 
   3   9  18      618.81      548.70     71.41 o 
   4   9  18        3.54       46.24    124.19 o 
   5   9  18      439.78      496.53     76.45 o 
   6   9  18       63.71       83.43     26.99 o 
   0  10  18      252.47      284.15     46.50 o 
   1  10  18      175.69      230.51     66.08 o 
   2  10  18      195.33      206.01    107.02 o 
   3  10  18      155.54      179.42     52.44 o 
   4  10  18      461.31      512.60     56.34 o 
   5  10  18      516.55      539.16     51.22 o 
   6  10  18      134.35      118.01     29.99 o 
   1  11  18      429.23      389.87     43.88 o 
   2  11  18      749.71      642.54    108.92 o 
   3  11  18      171.18      162.75     16.93 o 
   4  11  18      109.07      135.10     36.98 o 
   5  11  18      309.57      369.18     75.12 o 
   0  12  18       65.39      134.22    217.69 o 
   1  12  18     1415.72     1630.03     69.92 o 
   2  12  18        0.04       14.80     59.51 o 
   3  12  18      235.53      222.43     25.00 o 
   4  12  18       62.75       85.50    108.68 o 
   5  12  18       14.53       26.08     20.64 o 
   1  13  18       50.80       49.03     11.68 o 
   2  13  18        9.88      118.21    117.75 o 
   3  13  18      288.48      421.03     92.59 o 
   4  13  18        0.30        3.12      2.00 o 
   5  13  18      248.54      276.62     49.97 o 
   0  14  18       86.57       89.02     23.06 o 
   1  14  18      339.67      360.10    106.30 o 
   2  14  18        4.52       33.27     39.91 o 
   3  14  18      321.41      285.22     65.87 o 
   4  14  18      218.94      290.94     63.58 o 
   1  15  18       64.73       83.25     35.80 o 
   2  15  18       18.22       38.01     51.11 o 
   3  15  18       67.72       74.27     36.59 o 
   4  15  18        5.64       10.40      8.45 o 
   0  16  18      820.19      709.47     14.30 o 
   1  16  18      563.82      523.98     56.73 o 
   2  16  18        7.52        5.04     30.30 o 
   3  16  18       58.50       81.55     38.72 o 
   1  17  18       17.61       46.61     22.32 o 
   2  17  18       47.45       71.63     15.52 o 
   0  18  18      309.79      324.28    142.63 o 
   1  18  18      791.69      695.76     72.41 o 
   1   1  19       68.62       91.46     26.25 o 
   2   1  19      249.53      360.56     87.03 o 
   3   1  19      107.23      275.76    168.32 o 
   4   1  19      239.74      296.32     44.02 o 
   5   1  19        7.97       11.54     19.79 o 
   6   1  19        9.41       17.34     15.86 o 
   7   1  19      515.93      519.94     49.37 o 
   0   2  19      875.66      881.61    142.84 o 
   1   2  19     1199.88     1358.27     56.06 o 
   2   2  19      539.03      548.28     30.89 o 
   3   2  19      522.27      727.06    106.42 o 
   4   2  19       87.53      119.57    108.41 o 
   5   2  19      345.37      516.24    127.26 o 
   6   2  19       46.46       84.09    100.49 o 
   7   2  19       18.43       55.41     92.50 o 
   1   3  19     1254.54     1184.44     36.29 o 
   2   3  19      272.77      299.38     54.19 o 
   3   3  19      192.82      219.55     36.90 o 
   4   3  19      106.15       98.94     14.16 o 
   5   3  19      515.44      468.28     20.08 o 
   6   3  19        8.77       28.27     41.88 o 
   0   4  19     3268.29     3304.00     95.10 o 
   1   4  19       66.14      104.36     49.41 o 
   2   4  19      989.97      989.47     81.67 o 
   3   4  19     1810.19     1753.38    176.96 o 
   4   4  19      446.23      451.94     36.78 o 
   5   4  19      501.69      457.17     62.97 o 
   6   4  19      187.64      241.41     38.57 o 
   1   5  19      227.72      245.26     14.82 o 
   2   5  19      643.70      587.85     41.18 o 
   3   5  19      955.37     1245.42     50.23 o 
   4   5  19      125.08      147.46     46.47 o 
   5   5  19        9.20       26.67     29.77 o 
   6   5  19      321.25      321.47     25.15 o 
   0   6  19     2991.20     2714.23    148.96 o 
   1   6  19      578.56      522.16     50.22 o 
   2   6  19      314.58      330.47     28.63 o 
   3   6  19      638.69      598.81     91.32 o 
   4   6  19      100.83      208.43     65.66 o 
   5   6  19     1014.79      972.94    129.79 o 
   6   6  19      207.24      232.39     66.34 o 
   1   7  19       13.77       32.60     38.11 o 
   2   7  19        9.37       33.20     81.38 o 
   3   7  19       10.53       16.90     11.88 o 
   4   7  19       60.31       74.64     84.59 o 
   5   7  19      194.51      375.87    103.69 o 
   6   7  19        1.14       16.26     32.85 o 
   0   8  19     2048.63     1742.54     81.80 o 
   1   8  19      729.41      651.41     50.85 o 
   2   8  19       22.01       28.34     68.93 o 
   3   8  19      146.04      132.94     40.59 o 
   4   8  19      114.61      175.95     92.83 o 
   5   8  19       10.40       14.19     16.81 o 
   6   8  19      460.38      430.07     28.10 o 
   1   9  19       46.61       86.79     40.62 o 
   2   9  19      156.48      221.24     51.35 o 
   3   9  19      669.47      730.70    105.44 o 
   4   9  19       15.09       35.40     17.16 o 
   5   9  19        8.79       26.95     29.89 o 
   6   9  19      116.93      159.94     28.41 o 
   0  10  19       67.54      132.99     58.05 o 
   1  10  19       54.84       70.95     62.27 o 
   2  10  19        6.39       26.96     42.61 o 
   3  10  19      175.90      254.39     54.06 o 
   4  10  19        0.83        6.18     10.06 o 
   5  10  19       39.89       55.23     26.19 o 
   1  11  19        1.06       11.85     93.36 o 
   2  11  19       35.90       41.91     64.46 o 
   3  11  19      111.55      167.19     28.76 o 
   4  11  19      195.29      233.94     38.88 o 
   5  11  19      191.84      186.35     23.50 o 
   0  12  19      172.98      191.38     22.40 o 
   1  12  19     1600.70     1685.43     86.95 o 
   2  12  19      217.95      254.88     45.73 o 
   3  12  19      721.11      684.09     77.03 o 
   4  12  19        0.77       32.28     60.72 o 
   5  12  19       27.98       42.79     21.48 o 
   1  13  19       57.40       63.46      9.97 o 
   2  13  19       56.78       79.12     22.64 o 
   3  13  19        7.97       18.02     24.00 o 
   4  13  19       74.16      152.29    124.55 o 
   0  14  19      138.98      150.30    107.94 o 
   1  14  19      439.60      407.84     62.56 o 
   2  14  19      116.68      122.93     42.27 o 
   3  14  19      344.97      417.34     53.47 o 
   4  14  19        7.20       10.77     32.01 o 
   1  15  19      538.98      564.51     56.22 o 
   2  15  19        0.24       50.41    121.18 o 
   3  15  19       74.30       77.57     21.18 o 
   0  16  19        0.63       16.50    171.00 o 
   1  16  19        1.64        8.92    127.57 o 
   2  16  19      232.03      246.00     72.05 o 
   1  17  19        7.55       27.68     23.43 o 
   0   0  20     5149.78     4855.68    106.99 o 
   1   0  20    11628.23    10713.34    154.87 o 
   2   0  20      680.31      799.39    155.64 o 
   3   0  20     2372.77     2315.00    197.42 o 
   4   0  20        0.24       50.74    140.82 o 
   5   0  20      137.03      275.72    226.31 o 
   6   0  20      275.96      244.26     59.04 o 
   1   1  20      107.25      249.11     66.75 o 
   2   1  20       10.05       20.00     10.51 o 
   3   1  20       92.77      169.85     37.25 o 
   4   1  20      146.43      136.03     20.90 o 
   5   1  20      275.60      357.73    125.10 o 
   6   1  20      270.81      240.81     59.51 o 
   0   2  20        3.33       21.28     15.91 o 
   1   2  20     2406.29     2132.33     66.16 o 
   2   2  20      339.73      339.47     54.16 o 
   3   2  20      788.76     1021.22    107.20 o 
   4   2  20       25.73       82.00    103.91 o 
   5   2  20       93.36      132.27    125.27 o 
   6   2  20        3.16       13.32    120.74 o 
   1   3  20      150.19      207.65     50.34 o 
   2   3  20      797.60      724.47     65.93 o 
   3   3  20      675.83      697.12    127.97 o 
   4   3  20      105.14      127.20     40.16 o 
   5   3  20      223.01      207.56     15.18 o 
   6   3  20        2.94       24.83     26.72 o 
   0   4  20     4837.71     4773.96     82.33 o 
   1   4  20      368.24      410.45     31.10 o 
   2   4  20      178.69      396.02    129.43 o 
   3   4  20      221.71      355.17    117.20 o 
   4   4  20        6.31       12.73     38.07 o 
   5   4  20       29.82       36.95     14.91 o 
   6   4  20        0.12       12.56     19.18 o 
   1   5  20      317.86      344.17     38.42 o 
   2   5  20      162.82      176.11     50.43 o 
   3   5  20       72.29      155.02     63.15 o 
   4   5  20        0.01       10.13     52.60 o 
   5   5  20       43.83       52.17     19.41 o 
   6   5  20        3.04       26.10     31.93 o 
   0   6  20      863.38     1060.83     92.11 o 
   1   6  20       84.64      105.27     44.60 o 
   2   6  20      107.88      131.75     42.20 o 
   3   6  20       30.20       62.32     20.05 o 
   4   6  20     1043.09      887.40    199.62 o 
   5   6  20      294.25      363.33     98.80 o 
   6   6  20      153.53      135.61      9.07 o 
   1   7  20        0.83       11.10     11.54 o 
   2   7  20        3.42        7.82     14.72 o 
   3   7  20      728.82      698.40    110.77 o 
   4   7  20      525.62      448.25     24.13 o 
   5   7  20      816.73      675.78     83.38 o 
   6   7  20       44.00       81.72     62.93 o 
   0   8  20      517.98      470.78     53.80 o 
   1   8  20     1616.65     1333.93     54.06 o 
   2   8  20      190.30      367.38    105.78 o 
   3   8  20       16.53       85.89     66.16 o 
   4   8  20      128.53      166.95     62.19 o 
   5   8  20      108.03       91.13     17.13 o 
   1   9  20       27.34       32.65     19.92 o 
   2   9  20        0.71       17.60     68.98 o 
   3   9  20       72.69      132.17    123.42 o 
   4   9  20       56.86       82.91     78.84 o 
   5   9  20      405.56      463.54     63.80 o 
   0  10  20      220.59      360.71    174.84 o 
   1  10  20     3210.11     3129.88     71.69 o 
   2  10  20        2.57       42.77     95.79 o 
   3  10  20      271.90      231.92     14.08 o 
   4  10  20     1490.30     1336.31    141.44 o 
   5  10  20        9.58       44.69     50.46 o 
   1  11  20      436.31      440.32     45.73 o 
   2  11  20      495.57      529.19     37.12 o 
   3  11  20       55.44       56.16     20.78 o 
   4  11  20       56.13       57.17     13.46 o 
   5  11  20       87.83      166.37     49.15 o 
   0  12  20      217.94      224.16     63.29 o 
   1  12  20      105.56      124.03     29.23 o 
   2  12  20      279.26      328.75     71.69 o 
   3  12  20       12.59       41.86     85.74 o 
   4  12  20        8.17       41.49    104.79 o 
   1  13  20      190.28      263.03     54.20 o 
   2  13  20       92.60      130.40     54.33 o 
   3  13  20      470.80      486.47     50.78 o 
   4  13  20        0.07        2.74      5.44 o 
   0  14  20      884.00      857.11    195.90 o 
   1  14  20      548.57      614.46     95.06 o 
   2  14  20       16.74       23.25     31.03 o 
   3  14  20        0.80        9.52     77.76 o 
   1  15  20       69.72      132.95     89.96 o 
   2  15  20      192.19      184.40     38.08 o 
   3  15  20        9.28       15.75     26.63 o 
   0  16  20        1.00       18.45    298.90 o 
   1  16  20        0.29       14.69     52.31 o 
   2  16  20        0.13       18.62    103.64 o 
   1   1  21       34.92       55.21     43.95 o 
   2   1  21      537.58      506.28     35.11 o 
   3   1  21       14.84       21.34     40.45 o 
   4   1  21      361.77      357.15     60.81 o 
   5   1  21      190.61      197.78     37.71 o 
   6   1  21        0.68       14.99     37.54 o 
   0   2  21       46.47       87.42     60.98 o 
   1   2  21        5.57       21.06     13.93 o 
   2   2  21       13.68       61.76     87.25 o 
   3   2  21     2423.58     2443.71     91.30 o 
   4   2  21        0.20       14.26     55.73 o 
   5   2  21      360.02      415.99     52.28 o 
   6   2  21     1089.26     1370.69    129.83 o 
   1   3  21       27.35       36.45     23.34 o 
   2   3  21        9.99       32.59     83.02 o 
   3   3  21      157.88      167.50     71.22 o 
   4   3  21      236.69      290.47     50.67 o 
   5   3  21      285.39      389.77    104.91 o 
   6   3  21      181.45      260.63    130.26 o 
   0   4  21      477.45      614.72    136.65 o 
   1   4  21     1527.52     1684.71     78.31 o 
   2   4  21      537.27      513.67     65.09 o 
   3   4  21      272.54      275.65     44.13 o 
   4   4  21        0.00        0.41      3.88 o 
   5   4  21       94.95      170.80     92.50 o 
   6   4  21        4.07       54.27    122.00 o 
   1   5  21      108.08      117.64     19.21 o 
   2   5  21      465.98      454.31     35.02 o 
   3   5  21      356.53      425.93     49.84 o 
   4   5  21       27.18       29.69      5.41 o 
   5   5  21      714.87      725.00     60.85 o 
   6   5  21       46.36       42.28     25.90 o 
   0   6  21      587.26      505.16    154.71 o 
   1   6  21      332.00      391.52     53.69 o 
   2   6  21      402.13      344.21     61.04 o 
   3   6  21       60.43       78.01     19.78 o 
   4   6  21       22.79       22.97     11.21 o 
   5   6  21       18.22       19.98     11.77 o 
   1   7  21       90.21      149.78     50.82 o 
   2   7  21      336.30      351.65     61.42 o 
   3   7  21        0.30        7.56     93.64 o 
   4   7  21      105.59      113.57     29.07 o 
   5   7  21      454.37      393.74     85.95 o 
   0   8  21       35.95       53.55     99.88 o 
   1   8  21      196.96      187.79     19.50 o 
   2   8  21       62.23      108.39     76.98 o 
   3   8  21       27.29       48.92     68.30 o 
   4   8  21      210.79      197.79     11.88 o 
   5   8  21      476.36      519.49     86.92 o 
   1   9  21      176.11      282.17     54.50 o 
   2   9  21      177.14      213.50     36.69 o 
   3   9  21     1082.78     1005.20    106.69 o 
   4   9  21      165.14      208.31     49.93 o 
   5   9  21        8.29        7.86     51.65 o 
   0  10  21        5.93       42.85     46.52 o 
   1  10  21      627.23      579.60     30.90 o 
   2  10  21       27.08       51.46     35.40 o 
   3  10  21        9.80       22.34     23.90 o 
   4  10  21        7.74       50.62     58.26 o 
   1  11  21       22.32       15.64     42.85 o 
   2  11  21      237.30      235.25     44.47 o 
   3  11  21      260.12      323.23     60.10 o 
   4  11  21      318.44      372.09     50.75 o 
   0  12  21       20.57       22.49     26.81 o 
   1  12  21      106.03      144.99     41.32 o 
   2  12  21       20.68       31.43     85.89 o 
   3  12  21      549.70      638.29    113.85 o 
   4  12  21      160.29      216.38     39.41 o 
   1  13  21       23.66       26.56    102.24 o 
   2  13  21      112.19      167.85     46.35 o 
   3  13  21      208.48      219.07     29.43 o 
   0  14  21      355.54      452.03    191.60 o 
   1  14  21      564.13      581.22    106.51 o 
   2  14  21       76.63      104.02    115.58 o 
   1  15  21      229.51      233.26     33.52 o 
   2  15  21        0.46       50.31     70.66 o 
   0   0  22      832.67      713.44    105.86 o 
   1   0  22     1554.53     1439.58    122.75 o 
   2   0  22      468.85      482.87     56.44 o 
   3   0  22       76.16      134.99    239.83 o 
   4   0  22       23.86       36.16     25.69 o 
   5   0  22      635.13      589.35     65.01 o 
   1   1  22      403.39      415.58     31.76 o 
   2   1  22      334.26      359.43     38.32 o 
   3   1  22      806.93      670.78     51.90 o 
   4   1  22       95.98      200.50     45.54 o 
   5   1  22      553.80      472.65     38.52 o 
   0   2  22      175.07      244.02     40.21 o 
   1   2  22     1730.94     1778.80     63.61 o 
   2   2  22      552.67      496.28    105.47 o 
   3   2  22       74.49       86.48     43.85 o 
   4   2  22        7.40       15.74     31.48 o 
   5   2  22       12.07       22.23     18.88 o 
   1   3  22      760.15      758.78     41.47 o 
   2   3  22     1962.09     1873.80     59.35 o 
   3   3  22      171.12      197.22     34.35 o 
   4   3  22      384.42      390.98     32.67 o 
   5   3  22       43.15       41.74     74.62 o 
   0   4  22      123.82      125.17     29.78 o 
   1   4  22      556.56      512.47     40.36 o 
   2   4  22        0.03       10.07     18.44 o 
   3   4  22       29.62       43.06     33.04 o 
   4   4  22      450.80      494.93    153.88 o 
   5   4  22       54.54       78.37     33.52 o 
   1   5  22      198.60      253.47     46.29 o 
   2   5  22      132.50      151.43     34.44 o 
   3   5  22        2.12       27.04     86.02 o 
   4   5  22       25.01       27.19     32.70 o 
   5   5  22       10.91       28.97     44.68 o 
   0   6  22       35.86       23.76     39.35 o 
   1   6  22      156.95      133.81     39.84 o 
   2   6  22      180.51      184.33     48.39 o 
   3   6  22      255.04      267.87     57.19 o 
   4   6  22      365.21      359.36     58.99 o 
   5   6  22      221.01      206.56     49.36 o 
   1   7  22       97.99      148.22     53.32 o 
   2   7  22      409.17      380.02     55.92 o 
   3   7  22      883.10      894.77     68.89 o 
   4   7  22      423.85      474.60    158.02 o 
   5   7  22       95.40       98.72     70.32 o 
   0   8  22      190.81      191.64     28.14 o 
   1   8  22      492.08      406.50     20.03 o 
   2   8  22       60.74       54.49     43.25 o 
   3   8  22      795.31      703.27     78.33 o 
   4   8  22      600.66      592.77     52.88 o 
   1   9  22      508.36      458.97     39.74 o 
   2   9  22        3.31       23.01     52.58 o 
   3   9  22      785.54      676.72     15.83 o 
   4   9  22       96.80       97.48     42.17 o 
   0  10  22     1604.83     1621.02     96.30 o 
   1  10  22      477.02      446.89     47.93 o 
   2  10  22      320.50      316.85     42.62 o 
   3  10  22       46.61       72.62     55.12 o 
   4  10  22       66.36       85.40     38.06 o 
   1  11  22      181.32      217.58     30.53 o 
   2  11  22      121.25      166.96     41.66 o 
   3  11  22      417.52      426.52     39.72 o 
   0  12  22     1033.89      899.71    148.76 o 
   1  12  22       83.29      147.43    144.22 o 
   2  12  22      286.54      335.99     52.24 o 
   3  12  22        0.79       11.16     11.75 o 
   1  13  22      105.26      147.58     77.88 o 
   2  13  22      338.13      443.48    159.50 o 
   0  14  22      186.70      151.58     27.36 o 
   1  14  22       42.38      102.63    122.53 o 
   1   1  23      980.38      944.99     54.93 o 
   2   1  23      313.93      451.74    132.59 o 
   3   1  23      392.49      442.57    128.98 o 
   4   1  23      496.08      476.69     63.31 o 
   5   1  23      197.78      318.04     54.79 o 
   0   2  23      298.16      390.72     98.09 o 
   1   2  23       78.37      118.12     24.39 o 
   2   2  23        4.35        4.99      9.16 o 
   3   2  23        9.22       27.82     28.12 o 
   4   2  23       91.14       88.10     12.92 o 
   5   2  23      258.37      325.97     98.23 o 
   1   3  23      130.14      202.74     46.75 o 
   2   3  23       30.23       58.02     42.26 o 
   3   3  23       88.93      120.66     71.31 o 
   4   3  23        2.66       40.22     55.68 o 
   5   3  23      102.93      116.02     50.40 o 
   0   4  23        0.44       30.50     80.71 o 
   1   4  23       40.46       65.80     58.33 o 
   2   4  23      278.39      295.96     33.02 o 
   3   4  23      193.52      166.58     56.44 o 
   4   4  23      166.08      277.54    110.02 o 
   5   4  23       90.43       92.40     56.35 o 
   1   5  23      127.34      227.83     62.14 o 
   2   5  23      545.66      466.95     51.09 o 
   3   5  23      509.74      527.42     48.52 o 
   4   5  23      764.45      601.52      9.31 o 
   5   5  23       18.66       16.17     10.06 o 
   0   6  23      931.33      993.75    160.15 o 
   1   6  23       22.38       25.33     32.39 o 
   2   6  23      223.45      375.77     81.10 o 
   3   6  23      225.14      249.96     72.85 o 
   4   6  23     1001.47      791.85    228.27 o 
   1   7  23       23.73       34.56     20.08 o 
   2   7  23       98.24      138.93     71.48 o 
   3   7  23       13.41       24.74     34.09 o 
   4   7  23        0.51        7.85     36.16 o 
   0   8  23     1885.08     1659.22     81.64 o 
   1   8  23        8.04       17.15     64.76 o 
   2   8  23      849.51      894.95     74.09 o 
   3   8  23      200.59      196.04     43.87 o 
   4   8  23       30.52       53.97    105.52 o 
   1   9  23      741.36      766.24     73.11 o 
   2   9  23      146.49      192.09    108.06 o 
   3   9  23      264.03      448.55    107.34 o 
   4   9  23      495.57      422.17     25.40 o 
   0  10  23       46.21       93.13    241.06 o 
   1  10  23        8.50       14.43     83.66 o 
   2  10  23        0.04       14.89     45.14 o 
   3  10  23      235.50      179.00     49.90 o 
   1  11  23       56.01       91.29     87.70 o 
   2  11  23       23.08       50.16     41.42 o 
   3  11  23      128.10      146.12     24.45 o 
   0  12  23      722.31      652.17     26.75 o 
   1  12  23      110.31      178.78     97.54 o 
   2  12  23      182.70      250.91     70.24 o 
   1  13  23        4.37       14.27     20.71 o 
   0   0  24      102.07      165.13    241.70 o 
   1   0  24     1635.04     1676.96    118.77 o 
   2   0  24     1191.97     1389.86    124.18 o 
   3   0  24      667.72      622.47     49.36 o 
   4   0  24     1967.04     2198.58    134.38 o 
   1   1  24       22.08       39.76     15.24 o 
   2   1  24      739.72      766.50     66.18 o 
   3   1  24      107.51       90.53     37.36 o 
   4   1  24      939.30     1259.00    144.27 o 
   0   2  24     1535.68     1981.56    205.16 o 
   1   2  24      173.68      291.66     56.77 o 
   2   2  24      554.19      647.83     57.01 o 
   3   2  24       25.53       29.68     26.27 o 
   4   2  24       52.61      115.97     36.72 o 
   1   3  24      435.69      449.50     62.44 o 
   2   3  24       15.71       46.43    117.29 o 
   3   3  24      483.36      538.75     80.04 o 
   4   3  24       27.96       50.84     61.63 o 
   0   4  24      352.80      343.18    112.55 o 
   1   4  24      867.37      755.01     51.64 o 
   2   4  24       36.77       60.04     60.11 o 
   3   4  24        9.79       17.75     12.80 o 
   4   4  24       74.29      127.71    107.59 o 
   1   5  24       77.90       82.52     19.85 o 
   2   5  24       19.13       61.77     49.71 o 
   3   5  24      218.41      371.85    109.61 o 
   4   5  24       29.85       89.44    110.37 o 
   0   6  24      962.59     1213.13    311.82 o 
   1   6  24        3.86        3.03      8.76 o 
   2   6  24      307.00      275.86     29.96 o 
   3   6  24        7.08       32.64     31.43 o 
   4   6  24       28.05       50.90     83.53 o 
   1   7  24        2.50       22.87     45.83 o 
   2   7  24      728.79      694.83     93.02 o 
   3   7  24     1128.75     1076.95     91.51 o 
   0   8  24     3226.90     3197.50    343.18 o 
   1   8  24        4.70        7.74     14.90 o 
   2   8  24      348.29      398.77     53.02 o 
   3   8  24       90.62      166.75     66.50 o 
   1   9  24       10.15       43.61     54.95 o 
   2   9  24      168.64      195.19     70.69 o 
   3   9  24       27.30       37.62     51.14 o 
   0  10  24       60.04      183.58    181.74 o 
   1  10  24      132.86      151.91     22.73 o 
   2  10  24      586.82      685.18     92.34 o 
   1  11  24       19.89       38.38    117.66 o 
   2  11  24      695.16      656.43    102.52 o 
   0  12  24      152.75      206.65    315.51 o 
   1   1  25        7.61        9.57      3.77 o 
   2   1  25      404.05      392.68     42.34 o 
   3   1  25      124.95      147.55     31.34 o 
   4   1  25       60.63      103.30     40.27 o 
   0   2  25      371.03      404.62     56.27 o 
   1   2  25     1051.74     1165.21     85.43 o 
   2   2  25        8.49       40.88    105.56 o 
   3   2  25      142.99      193.25     68.57 o 
   4   2  25       57.71       90.48     35.92 o 
   1   3  25       10.52       40.50     33.90 o 
   2   3  25       12.26       20.23     39.56 o 
   3   3  25        2.87       25.05     66.92 o 
   4   3  25      149.63      144.10     37.76 o 
   0   4  25      868.81      952.06    214.03 o 
   1   4  25       23.81       46.11     47.95 o 
   2   4  25      224.84      260.10     38.68 o 
   3   4  25       20.99       51.31     89.84 o 
   1   5  25      144.92      257.65     57.95 o 
   2   5  25      340.29      398.98     84.52 o 
   3   5  25      210.81      177.39      6.35 o 
   0   6  25      457.80      496.32    250.93 o 
   1   6  25       23.98       24.75     11.92 o 
   2   6  25      486.07      504.27     64.39 o 
   3   6  25      100.74      119.11     27.00 o 
   1   7  25       27.58       28.79     52.46 o 
   2   7  25      102.84      207.98     41.84 o 
   3   7  25      106.12      217.43     78.46 o 
   0   8  25      561.98      562.75     26.75 o 
   1   8  25      582.41      603.74     59.28 o 
   2   8  25        0.07        6.94     33.47 o 
   1   9  25      167.88      303.93    108.72 o 
   2   9  25      860.25      812.23     64.05 o 
   0  10  25       44.65       41.51    267.54 o 
   1  10  25        1.60        2.40     17.70 o 
   0   0  26     1501.68     1645.80    341.34 o 
   1   0  26     2902.86     2793.43    125.46 o 
   2   0  26     1008.47     1171.46    135.24 o 
   3   0  26      602.68      524.48    134.47 o 
   1   1  26      481.65      549.09     74.11 o 
   2   1  26        3.19       25.01    109.21 o 
   3   1  26      229.80      265.86     38.92 o 
   0   2  26      262.56      293.37    119.01 o 
   1   2  26      263.40      228.40     28.34 o 
   2   2  26       37.89       55.29     48.37 o 
   3   2  26      182.80      165.79     49.08 o 
   1   3  26      410.37      354.70     67.51 o 
   2   3  26       33.72       51.68     62.78 o 
   3   3  26      367.56      383.68     91.06 o 
   0   4  26        4.73       19.37     47.05 o 
   1   4  26      271.53      312.43    105.77 o 
   2   4  26       11.12       40.24     21.56 o 
   3   4  26        8.94       20.10     49.32 o 
   1   5  26      154.04      215.79     40.72 o 
   2   5  26       26.32       35.96     19.34 o 
   0   6  26     1086.46      962.20     20.30 o 
   1   6  26      111.77      252.62    103.54 o 
   2   6  26       14.10       17.46      5.74 o 
   1   7  26       70.15       99.97     78.13 o 
   0   8  26       56.90       70.11    300.75 o 
   1   8  26       11.12       46.03    177.32 o 
   1   1  27       45.77       85.38     97.47 o 
   2   1  27      193.50      249.86     49.18 o 
   0   2  27      333.00      509.24    325.65 o 
   1   2  27       18.17       28.77     20.22 o 
   2   2  27      165.79      245.61     80.56 o 
   1   3  27       46.08       77.92    149.50 o 
   0   4  27      368.54      469.57    185.43 o 
   1   4  27      285.35      267.99     27.33 o 
   1   5  27       34.13       74.73    160.73 o 
                                                 
